# Supplementary material for: Identification and Characterization of Cyprinid Herpesvirus-3 (CyHV-3) Encoded MicroRNAs
Source: PLoS One. 2015 Apr 30;10(4):e0125434. doi: 10.1371/journal.pone.0125434 (PMC4416013; doi:10.1371/journal.pone.0125434)
Supplement: S1 File — Dataset A, Details of adaptors and primers used for small RNA deep sequencing library preparation. Dataset B, VMir analysis of six other herpesvirus genomes known to encode pre-miRNAs. The names of all known pre-miRNAs on these viral genomes (miRBase Release 19) are listed. Details of VMir predictions corresponding to these known pre-miRNAs are also displayed. In addition two other viral genomes that are unlikely to encode pre-miRNAs were also analysed in the same manner. Abbreviations: EBV-Epstein-Barr virus, HSV-1-Herpes Simplex-1, HCMV—Human Cytomegalovirus, KSHV—Kaposi’s sarcoma-associated Herpesvirus, MDV—Marek’s Disease virus, MGHV68—Mouse Gammaherpesvirus 68. HHV-3—Human herpesvirus type 3 (also known as Varicella Zoster virus), HHV-7—Human herpesvirus 7. Dataset C, Summary of VMir pre-miRNA prediction statistics from six herpesvirus genomes known to encode pre-miRNAs (listed in Dataset B). The number of known pre-miRNAs from each virus was based on information available from miRBase (Release 19). These are also compared to the VMir pre-miRNA prediction statistics generated from the CyHV-3 genome. Abbreviations: EBV—Epstein-Barr virus, HSV-1—Herpes Simplex-1, HCMV-Human Cytomegalovirus, KSHV—Kaposi’s sarcoma-associated Herpesvirus, MDV—Marek’s Disease virus, MGHV68—Mouse Gammaherpesvirus 68. Dataset D, Summary of VMir pre-miRNA prediction statistics from two herpesvirus genomes that have not been shown to encode pre-miRNAs. Abbreviations: HHV-3-Human herpesvirus type 3 (also known as Varicella Zoster virus), HHV-7-Human herpesvirus 7. Dataset E, Characteristics of VMir predicted MHPs corresponding to known viral pre-miRNAs listed in Dataset B. This data was used to establish relevant minimum cut-off values for Score and Relative Window Count when eliminating the least likely pre-miRNA candidates predicted in VMir analysis of the CyHV-3 genome. Dataset F, VMir predicted CyHV-3 pre-miRNAs (MHP details listed) outside protein coding regions post filter. Absolute [file pone.0125434.s002.xlsx]

## Sheet: Dataset A 
Dataset A. Details of adaptors and primers used for small RNA deep sequencing library preparation.
Name	Type	Sequence
3’ Adaptor	DNA (Pre-made)	5’ /5rApp/CTGTAGGCACCATCAAT/3ddC/ 3’ a
5’ Adaptor	RNA (Custom)	5’ GUUCAGAGUUCUACAGUCCGACGAUC 3’
Library prep RT Primer	DNA (Custom)	5’ ATTGATGGTGCCTACAG 3’
Library prep Forward Primer	DNA (Custom)	5’ AATGATACGGCGACCACCGACAGGTTCAGAGTTCTACAGTCCGA 3’
Library prep Reverse Primer	DNA (Custom)	5’ CAAGCAGAAGACGGCATACGAATTGATGGTGCCTACAG 3’
a IDT small RNA cloning linker 1. 3’ Adaptor terminal modifications:/5rApp/ = 5’ Adenylation containing a pyrophosphate linkage, acts as substrate for T4 RNA Ligase II in the absence of ATP during 3’ adapter ligation, /3ddC/ = 3’ dideoxy-Cytosine (ddC) base, blocks ligation on this end

## Sheet: Dataset B
Dataset B. VMir analysis of six other herpesvirus genomes known to encode pre-miRNAs. The names of all known pre-miRNAs on these viral genomes (miRBase Release 19) are listed. Details of VMir predictions corresponding to these known pre-miRNAs are also displayed. In addition two other viral genomes that are unlikely to encode pre-miRNAs were also analysed in the same manner. Abbreviations: EBV-Ep…
EBV (GenBank M80517.1)
Existing pre-miRNAs	Vmir predictions corresponding to known pre-miRNAs
	MHP (Main Hairpin) Name	Vmir Score	WC (Relative)
ebv-mir-BART1	MD8739	205.7	45
ebv-mir-BART2	MD9480	192.9	44
ebv-mir-BART3	MD8727	227.4	43
ebv-mir-BART4	MD8755	209.5	44
ebv-mir-BART5	MD8731	233.5	44
ebv-mir-BART6	MD8780	217.7	45
ebv-mir-BART7	MD9039	222.7	46
ebv-mir-BART8	MD9059	215.3	46
ebv-mir-BART9	MD9072	166.1	43
ebv-mir-BART10	MD9092	227	47
ebv-mir-BART11	MD9106	198.7	46
ebv-mir-BART12	MD9123	177.7	45
ebv-mir-BART13	MD9161	196.6	44
ebv-mir-BART14	MD9183	159	49
ebv-mir-BART15	MD8746	168.1	46
ebv-mir-BART16	MD8766	173	46
ebv-mir-BART17	MD8773	219.7	46
ebv-mir-BART18	MD9004	152.2	47
ebv-mir-BART19	MD9143	192.5	45
ebv-mir-BART20	MD9151	184.7	43
ebv-mir-BART21	MD8977	199.1	48
ebv-mir-BART22	MD9085	200.7	48
ebv-mir-BHRF1-1	MD1564	162.5	45
ebv-mir-BHRF1-2	MD1660	231.5	46
ebv-mir-BHRF1-3	MD1668	167.6	44
Summary	Min	152.2	43
	Max	233.5	49
	Mean	196.056	45.4
HSV-1 (GenBank X14112)
Existing pre-miRNAs	Vmir predictions corresponding to known pre-miRNAs
	MHP (Main Hairpin) Name	Vmir Score	WC (Relative)
hsv1-mir-H1	MD9103	124	28
hsv1-mir-H2	MD9349	174	3
hsv1-mir-H3	MD9650	237.3	41
hsv1-mir-H4	MD9659	214.8	47
hsv1-mir-H5	MR9592	189.8	23
hsv1-mir-H6	MD552	231.6	2
hsv1-mir-H7	MD9468	204	42
hsv1-mir-H11	MD4797	110.6	1
hsv1-mir-H12	MD11149	230.8	28
hsv1-mir-H13	MD10094	167.3	47
hsv1-mir-H14	MD297	243.6	45
hsv1-mir-H15	MD473	224.4	44
hsv1-mir-H16	MD5284	138.6	7
hsv1-mir-H17	MD11475	162.1	1
hsv1-mir-H18	MD10084	181.1	35
hsv1-mir-H8	Not Identified	Not Identified	Not Identified
Summary	Min	110.6	1
	Max	243.6	47
	Mean	188.933	26.2667
HCMV (GenBank AY446894.2)
Existing pre-miRNAs	Vmir predictions corresponding to known pre-miRNAs
	MHP (Main Hairpin) Name	Vmir Score	WC (Relative)
hcmv-mir-UL22A	MD1920	177.6	48
hcmv-mir-UL36	MR3556	244.7	47
hcmv-mir-UL70	MD7570	155.1	40
hcmv-mir-UL112	MD12017	192.5	45
hcmv-mir-UL148D	MD14082	134.3	47
hcmv-mir-US4	MD14643	225.4	38
hcmv-mir-US5-1	MD14708	206.2	46
hcmv-mir-US5-2	MD14715	164	46
hcmv-mir-US25-1	MR15995	190.3	42
hcmv-mir-US25-2	MR16010	207.5	45
hcmv-mir-US33	MR16354	167.8	45
Summary	Min	134.3	38
	Max	244.7	48
	Mean	187.764	44.4545
KSHV (GenBank U75698.1)
Existing pre-miRNAs	Vmir predictions corresponding to known pre-miRNAs
	MHP (Main Hairpin) Name	Vmir Score	WC (Relative)
kshv-miR-K12-2	MR8757	199	46
kshv-mir-K12-1	MR8770	120.5	11
kshv-mir-K12-10a	MR8522	209	44
kshv-mir-K12-10b	MR8522	209	44
kshv-mir-K12-11	MR8679	183.6	41
kshv-mir-K12-12	MR8507	267.9	44
kshv-mir-K12-3	MR8749	140.8	47
kshv-mir-K12-4	MR8740	204.1	48
kshv-mir-K12-5	MR8727	194.1	23
kshv-mir-K12-6	MR8695	213.6	47
kshv-mir-K12-7	MR8663	195.9	46
kshv-mir-K12-8	MR8634	126.1	42
kshv-mir-K12-9	MR8595	254	44
Summary	Min	120.5	11
	Max	267.9	48
	Mean	193.662	40.5385
MDV-1 (GenBank X14112)
Existing pre-miRNAs	Vmir predictions corresponding to known pre-miRNAs
	MHP (Main Hairpin) Name	Vmir Score	WC (Relative)
mdv1-miR-M31	MR9016	117.6	33
mdv1-mir-M1	MD8982	233.8	47
mdv1-mir-M10	MD9364	210.2	43
mdv1-mir-M11	MD8933	205.4	47
mdv1-mir-M12	MD8804	221.7	48
mdv1-mir-M13	MD9343	256.6	47
mdv1-mir-M2	MD8822	239	47
mdv1-mir-M3	MD8813	276.3	46
mdv1-mir-M4	MD8831	173.4	45
mdv1-mir-M5	MD8783	173.4	45
mdv1-mir-M6	MR11581	124.2	16
mdv1-mir-M7	MR11570	166.6	19
mdv1-mir-M8	MR11585	160.1	19
mdv1-mir-M9	MD8775	191.6	43
Summary	Min	117.6	16
	Max	276.3	48
	Mean	196.421	38.9286
MGHV68 (GenBank U97553.2)
Existing pre-miRNAs	Vmir predictions corresponding to known pre-miRNAs
	MHP (Main Hairpin) Name	Vmir Score	WC (Relative)
mghv-mir-M1-1	MD15	155.3	42
mghv-mir-M1-2	MD40	133.2	44
mghv-mir-M1-3	MD43	167.1	45
mghv-mir-M1-4	MD63	145.3	46
mghv-mir-M1-5	MD82	112.3	9
mghv-mir-M1-6	MD84	152.44	47
mghv-mir-M1-7	MD107	164.3	45
mghv-mir-M1-8	MD263	116.1	48
mghv-mir-M1-9	MD374	120.4	1
mghv-mir-M1-10	MD19	214.4	47
mghv-mir-M1-11	MD48	164.3	46
mghv-mir-M1-12	MD110	104.5	46
mghv-mir-M1-13	MD258	247	15
mghv-mir-M1-14	MD343	144.6	46
mghv-mir-M1-15	Not Identified	Not Identified	Not Identified
Summary	Min	104.5	1
	Max	247	48
	Mean	152.946	37.6429
HHV-3 (GenBank NC_001348)
Existing pre-miRNAs	Vmir predictions corresponding to known pre-miRNAs
	MHP (Main Hairpin) Name	Vmir Score	WC (Relative)
N/A: No known pre-miRNAs. This genome is unlikley to encode pre-miRNAs [1,2]
HHV-7 (GenBank NC_001348)
Existing pre-miRNAs	Vmir predictions corresponding to known pre-miRNAs
	MHP (Main Hairpin) Name	Vmir Score	WC (Relative)
N/A: No known pre-miRNAs. This genome is unlikley to encode pre-miRNAs [1]
References
1. Pfeffer S, Sewer A, Lagos-Quintana M, Sheridan R, Sander C, Grässer FA, et al. Identification of microRNAs of the herpesvirus family. Nat Methods. 2005;2: 269–276. doi:10.1038/nmeth746
2.Umbach JL, Nagel MA, Cohrs RJ, Gilden DH, Cullen BR. Analysis of Human Alphaherpesvirus MicroRNA Expression in Latently Infected Human Trigeminal Ganglia. J Virol. 2009;83: 10677–10683. doi:10.1128/JVI.01185-09
	.

## Sheet: Dataset C
Dataset C. Summary of VMir pre-miRNA prediction statistics from six herpesvirus genomes known to encode pre-miRNAs (listed in Dataset B). The number of known pre-miRNAs from each virus was based on information available from miRBase (Release 19). These are also compared to the VMir pre-miRNA prediction statistics generated from the CyHV-3 genome. Abbreviations: EBV - Epstein-Barr virus, HSV-1 - H…
Viral Genome	Genome Size Kb	Predicted MHPs	Associated Sub-hairpins (SHPs)	Mean. SHPs per MHP	MHP sites per kb	Correct prediction of known pre-miRNAs
EBV	184.113	27042	43189	1.6	146.9	25/25
HSV-1	152.261	23518	36976	1.57	154.5	15/16
HCMV	235.646	34615	54162	1.56	146.9	11/11
KSHV	137.508	19187	30637	1.6	139.5	13/13
MDV	177.874	23699	36023	1.52	133.2	14/14
MGHV68	119.451	16463	25173	1.53	137.8	14/15
Mean	167.809	24087.3	37693.3	1.563	143.13	N/A
CyHV-3	295.006	43921	69084	1.57	148.88	Under Investigation

## Sheet: Dataset D
Dataset D. Summary of VMir pre-miRNA prediction statistics from two herpesvirus genomes that are unlikely (or have not been shown) to encode pre-miRNAs. HHV-3-Human herpesvirus type 3 (also known as Varicella Zoster virus), HHV-7-Human herpesvirus 7.
Viral Genome	Genome Size Kb	Predicted MHPs	Associated SHPs	Mean. SHPs per MHP	MHP sites per kb	Correct prediction of known pre-miRNAs
HHV-3a,b	124.814	17167	25837	1.51	137.5	N/A
HHV-7a	153.08	17340	28575	1.65	113.3	N/A
Mean	138.947	17254	27206	1.58	125.41	N/A
a This viral genome was predicted elsewhere not to encode pre-miRNAs (1)
b Deep sequencing of small RNAs from tissue infected with this virus failed to detect any miRNAs (2)
References
1. Pfeffer S, Sewer A, Lagos-Quintana M, Sheridan R, Sander C, Grässer FA, et al. Identification of microRNAs of the herpesvirus family. Nat Methods. 2005;2: 269–276. doi:10.1038/nmeth746
2.Umbach JL, Nagel MA, Cohrs RJ, Gilden DH, Cullen BR. Analysis of Human Alphaherpesvirus MicroRNA Expression in Latently Infected Human Trigeminal Ganglia. J Virol. 2009;83: 10677–10683. doi:10.1128/JVI.01185-09

## Sheet: Dataset E
Dataset E. Characteristics of VMir predicted MHPs corresponding to known viral pre-miRNAs listed in Dataset B. This data was used to establish relevant minimum cut-off values for Score and Relative Window Count when eliminating the least likely pre-miRNA candidates predicted in VMir analysis of the CyHV-3 genome.
Viral Genome	Score			Relative Window Count (WC)
	Minimum	Maximum	Mean	Minimum	Maximum	Mean
EBV	152.2	233.5	196.06	43	49	45.4
HSV-1	110.6	243.6	188.93	2	47	26.3
HCMV	134.3	244.7	187.76	38	48	44.5
KCHV	120.5	267.9	193.66	11	48	40.5
MDV	117.6	276.3	196.42	16	48	38.9
MGHV-68	104.5	247	152.95	1	48	37.6
Mean	123.28	252.2	185.963	18.5	48	38.87

## Sheet: Dataset F
Dataset F. VMir predicted CyHV-3 pre-miRNAs (MHP details listed) outside protein coding regions post filter. Absolute-WC refers to the WC of the MHP, Relative-WC refers to the combined WC of the MHP and all SHPs (only MHPs are listed for each prediction)
Rank (Overall)	Name	Genome Strand	Start	Apex	Size	Score	Subsidiary hairpins	Absolute window count	Relative window count
1	MR7927	Reverse	107876	107948	144	247.8	5	1	42
2	MD9339	Forward	127450	127503	104	241.4	10	22	45
3	MD10347	Forward	140823	140870	94	240.7	4	8	42
4	MD2360	Forward	33155	33209	106	237.2	3	1	43
6	MD534	Forward	7158	7202	86	229.7	4	39	44
8	MD9812	Forward	133905	133958	107	224.8	6	1	45
9	MD11463	Forward	155133	155226	179	224.7	11	1	44
10	MD7567	Forward	103734	103784	96	224.3	6	22	44
11	MD1111	Forward	15432	15519	172	222.9	6	1	42
13	MD11754	Forward	159305	159352	98	220.9	7	17	44
14	MR3834	Reverse	53509	53556	93	220.3	5	1	44
15	MD5960	Forward	81819	81928	217	217.2	10	2	41
16	MD14899	Forward	202030	202076	98	216.7	8	9	45
17	MR16180	Reverse	219373	219416	88	216.6	1	35	40
18	MD1124	Forward	15714	15757	89	214	6	8	40
19	MD7729	Forward	105996	106051	111	211.9	7	1	43
20	MD11776	Forward	159561	159632	136	210.2	6	5	45
21	MD7524	Forward	103142	103200	118	210	4	1	44
23	MD17191	Forward	233258	233302	85	208	7	1	43
24	MR16819	Reverse	228213	228272	104	206.8	5	9	42
25	MD11704	Forward	158475	158606	250	206	10	6	42
26	MD13007	Forward	176439	176484	91	205.8	5	1	40
27	MR7996	Reverse	108854	108898	91	205.7	6	5	40
28	MD10267	Forward	139794	139858	141	205.4	7	4	45
29	MR3860	Reverse	53846	53906	114	204.7	2	1	39
32	MD6231	Forward	85591	85668	151	198.7	7	2	41
33	MD16632	Forward	225292	225372	162	198	5	1	41
34	MD4740	Forward	65617	65656	77	196	5	22	44
35	MR16190	Reverse	219502	219564	133	195.4	7	1	39
36	MD2767	Forward	38762	38804	85	192.8	3	5	42
37	MR10896	Reverse	147178	147234	114	192.4	3	2	40
38	MR5117	Reverse	70553	70590	77	191.8	6	2	41
41	MD9333	Forward	127277	127320	82	190.2	7	16	42
42	MD4649	Forward	64511	64550	87	188.5	2	39	39
43	MD969	Forward	13181	13246	128	188.3	4	31	40
46	MR6710	Reverse	91697	91743	94	186.7	3	12	40
47	MD16699	Forward	226266	226330	128	186.6	1	11	40
48	MD18214	Forward	247830	247907	148	185.8	7	3	43
49	MD4588	Forward	63827	63870	85	184.9	6	6	40
51	MD1056	Forward	14487	14536	93	184.7	2	40	40
53	MR2638	Reverse	37360	37406	98	184	8	13	43
54	MR10628	Reverse	143416	143460	86	183.4	4	1	45
55	MD4764	Forward	65975	66036	126	183.3	4	1	42
56	MD16550	Forward	224161	224220	113	182.6	4	1	40
59	MR3487	Reverse	48627	48686	128	181.1	5	28	45
58	MR10041	Reverse	135475	135544	141	181.1	7	12	42
60	MD2708	Forward	38021	38096	145	180.7	10	3	43
61	MR5846	Reverse	80016	80078	126	180.6	8	24	42
62	MR5740	Reverse	78319	78372	122	179.5	6	4	39
63	MD16703	Forward	226345	226452	200	178.1	11	2	43
67	MR8261	Reverse	112130	112174	83	177	4	1	40
68	MR12064	Reverse	162862	162920	114	176.9	2	1	41
69	MD19431	Forward	264620	264665	88	176.4	1	1	41
70	MR14935	Reverse	201600	201632	65	175.6	2	31	42
71	MR12649	Reverse	170819	170874	111	174.9	5	1	40
72	MD13802	Forward	187494	187534	80	174.7	1	4	41
73	MR1458	Reverse	21040	21130	173	174.1	6	2	43
75	MD9343	Forward	127553	127594	85	173.7	1	1	42
77	MR8861	Reverse	119604	119673	129	173.3	5	1	43
78	MD6823	Forward	93318	93355	72	172.4	5	31	44
80	MR14859	Reverse	200477	200522	90	170.4	1	41	42
81	MR1430	Reverse	20638	20680	87	170.3	0	41	41
82	MR16730	Reverse	226933	226994	124	170.2	6	29	42
86	MD11818	Forward	160147	160207	108	167.7	3	25	40
87	MD11580	Forward	156768	156818	94	167.5	5	15	42
88	MD7460	Forward	102259	102320	112	167.1	4	6	40
92	MD18842	Forward	256498	256598	212	166.3	9	3	44
93	MD19790	Forward	269966	270074	226	166.3	6	13	42
94	MR5075	Reverse	69875	69942	141	165.4	6	1	45
95	MD16259	Forward	220094	220178	150	165.3	8	25	40
97	MD233	Forward	3292	3356	134	165.2	9	1	45
98	MD19452	Forward	264934	264979	88	165.1	6	14	45
101	MD17160	Forward	232865	232898	70	164.1	2	1	41
102	MD18874	Forward	256918	256952	69	163.5	4	2	40
103	MR12481	Reverse	168548	168582	67	163	0	39	39
106	MR8135	Reverse	110612	110652	86	162.4	3	8	46
108	MD17509	Forward	237771	237838	130	161.9	7	1	43
109	MR7839	Reverse	106644	106708	126	160.2	4	1	44
110	MD1400	Forward	19854	19891	77	159.8	4	24	40
112	MR12732	Reverse	171950	171983	67	159.2	5	6	45
115	MR13808	Reverse	186274	186345	143	159.1	8	3	39
117	MD8023	Forward	109947	110036	162	157.5	10	1	39
116	MR16002	Reverse	216514	216573	116	157.5	5	1	45
118	MR3526	Reverse	49067	49112	91	156.3	5	1	40
119	MD19808	Forward	270246	270307	125	156	5	2	43
121	MD4294	Forward	59761	59794	69	155	3	42	42
122	MD9497	Forward	129647	129706	118	154.8	8	25	44
124	MR3414	Reverse	47593	47648	105	154.4	3	18	41
125	MR8932	Reverse	120625	120660	71	154.3	3	5	45
127	MR5102	Reverse	70366	70410	86	154	9	1	39
128	MR15858	Reverse	214638	214688	108	153.9	4	3	40
130	MR13814	Reverse	186394	186464	157	152.2	6	1	45
131	MR13520	Reverse	182783	182903	247	152.1	13	1	45
134	MD17256	Forward	234214	234258	78	152	3	35	44
133	MR430	Reverse	6121	6164	83	152	3	22	44
135	MD4499	Forward	62535	62579	80	151.7	2	42	42
136	MD10118	Forward	137835	137872	83	151.7	4	12	45
138	MD4996	Forward	68936	68987	110	151	3	7	40
137	MD17681	Forward	240385	240418	67	151	3	43	44
139	MD6986	Forward	95687	95726	75	150.9	1	1	44
140	MD18794	Forward	255831	255894	130	150.8	5	2	44
141	MD16793	Forward	227744	227788	91	150.6	4	36	39
142	MR14362	Reverse	193927	194000	151	150.6	5	8	43
144	MD927	Forward	12676	12718	86	150.3	6	1	44
146	MD6439	Forward	88495	88538	100	148.9	5	1	43
147	MD10212	Forward	139056	139102	94	148.7	2	39	42
149	MD11845	Forward	160580	160634	106	148.5	10	4	43
152	MR15226	Reverse	205652	205696	78	147.6	2	35	39
153	MD1659	Forward	23537	23590	103	147.4	4	2	45
154	MR2850	Reverse	40204	40236	69	147.3	5	8	44
155	MR8590	Reverse	116159	116197	73	147	2	37	39
156	MR7360	Reverse	100349	100382	66	146.7	4	25	41
160	MR4521	Reverse	62535	62579	80	145.9	4	3	45
161	MR2332	Reverse	33173	33209	74	145.5	2	24	39
162	MD9242	Forward	126015	126076	110	145.3	7	10	44
165	MR462	Reverse	6595	6644	99	144.6	3	3	41
167	MD4449	Forward	61824	61926	216	144.1	5	2	39
168	MR14625	Reverse	197378	197412	66	144	4	38	39
170	MD2603	Forward	36396	36486	185	143.7	8	1	45
169	MR8989	Reverse	121358	121433	140	143.7	3	3	41
171	MR10576	Reverse	142719	142780	125	143.6	4	1	39
173	MR7785	Reverse	105850	105899	87	142.8	2	39	41
174	MD15303	Forward	207252	207285	73	141.8	4	1	43
175	MR1376	Reverse	19849	19891	88	141.3	6	8	45
176	MD4211	Forward	58609	58649	89	141	2	1	44
179	MD17354	Forward	235529	235604	142	140.8	4	17	44
178	MD17591	Forward	239112	239152	75	140.8	6	36	45
177	MR14305	Reverse	193245	193280	68	140.8	2	40	40
181	MR14594	Reverse	197017	197052	68	140.7	6	11	43
182	MR8294	Reverse	112613	112642	57	140.5	2	8	43
183	MR14705	Reverse	198362	198422	129	139.7	7	1	43
184	MD9639	Forward	131620	131654	68	138.8	3	20	45
186	MD17310	Forward	234881	234946	130	138.3	2	1	43
187	MD2073	Forward	29159	29199	86	138	3	40	43
189	MD1381	Forward	19577	19622	100	137.1	4	20	40
188	MR8430	Reverse	114280	114330	113	137.1	4	1	40
190	MR5780	Reverse	78966	79006	87	136.2	3	39	44
191	MD4313	Forward	60023	60100	143	135.6	3	1	40
193	MR18405	Reverse	250301	250333	65	135.5	3	2	42
192	MR19118	Reverse	260507	260538	62	135.5	1	1	43
197	MD16758	Forward	227198	227241	88	134	5	2	43
199	MR18968	Reverse	258511	258556	92	134	3	1	40
200	MD18167	Forward	247232	247259	56	133.9	2	39	41
204	MR1743	Reverse	25355	25386	64	133.1	1	2	43
205	MR3798	Reverse	53041	53078	76	132.9	2	8	44
206	MR8873	Reverse	119870	119920	99	132.5	4	3	44
207	MR15036	Reverse	202963	203012	98	132.1	2	36	39
208	MD16645	Forward	225493	225531	81	132	4	6	42
210	MR19579	Reverse	267293	267408	209	130.9	5	1	40
212	MD9502	Forward	129822	129855	67	130.5	4	37	39
213	MR7471	Reverse	101717	101747	65	130.1	4	5	41
215	MD18284	Forward	248829	248885	115	129.5	6	2	40
217	MR12249	Reverse	165449	165480	65	128.9	2	5	39
218	MR3725	Reverse	51932	51957	51	127.5	0	44	44
220	MR8948	Reverse	120842	120868	56	126.7	2	44	44
221	MR5372	Reverse	73827	73868	78	126.4	2	33	43
222	MD3580	Forward	49748	49817	132	126.3	3	3	43
225	MD18634	Forward	253564	253592	59	125.3	3	40	42
226	MR8616	Reverse	116448	116500	100	125.3	5	1	43
228	MD7742	Forward	106210	106243	68	124.8	3	39	40
232	MD13048	Forward	176976	177004	61	123.9	2	4	40
234	MR3160	Reverse	44261	44315	100	123.2	5	16	44
233	MR15158	Reverse	204697	204741	95	123.2	3	1	40
235	MR6201	Reverse	84889	84914	51	123.1	0	45	45

## Sheet: Dataset G
Dataset G. 21 High and low probability pre-miRNA candidates identified on the CyHV-3 genome using the non-automated approach.
Pre-miRNA detailsa				VMir Prediction Details		Pre-miRNA candidate sequence (5'-3')a
Pre-miRNA candidate	Strand	Start	End	Score	Rel. WC
MD759	+	10265	10325	93.9	28	GGUGUGGGGGCCCAGCAAAGCCACGUGCUAGAGGCUGAGGGCAGGCUGAGGUCCCUGAUUC
MD773	+	10531	10574	119.7	1	CGCUUGGGGCUGCCGUCUGCUGUUCCCGAUGGGGCUCUGGUGCG
MD20185	+	10754	10812	62.9	15	GGUUACUCGUAAUGGUUACAUAUAUUACAUAUAUUACAUAUCAUACUAUACGGUUUACU
MD20189	+	11006	11054	33.4	1	UGGUCUUUGGAAGAAACGAAUAAACAAGCGAUUUAACUUUGGGGGUCCG
MD1111	+	15432	15603	222.9	42	UCAGCAGUCUCUUGUGGGUCUCUGUCUGCAGUGGACAUCACCUCCUCCUCACCAGCAUCAGCAGCAGGCUCAUCAUCAUCAUCAGAGUCAGAGAUGAGGAUGGUCUCAGUCUGUUGUGGUGGUGGUGUGGACUUGGCUGCACGGCGCUGCUCACGGCUUGCAAGACGGCUGA
MD9812	+	133905	134011	224.8	46	GGCACAGCGUGCGGGCCCUUUCCGGCAGGCCGUCGGCCUUCAUGAUGUAGACGCCGGACUCGUCGCGAAGGUCGACGGCGCCCGGCGAGCGCGGCCUCACUCCGGCC
MD11410	+	154441	154515	141.8	37	GCCCACCGAGGACGCGUAGGCCGUGUCCACCUCGUUGAUCUUGGAGAUGUCCACGGUGUACCCGGCCUCGGCGGC
MD11776	+	159561	159696	210.2	45	GCCCAGCUGAUCCUUGGACUCUGGCACGCCGUUGAUACCGGUCAGCACCCUCCCGUAGAACUUGUCCACAAAGUUGCAGCAGGCCUGCGUGAGGGUGUUGGCCGGCACGUGCUUGUUGGGCGUCCACACGCCGGGC
MR5057	-	69618	69677	114.2	2	GUCGGAGGCAGUGACGGCAAUGUCGUUUUUAUUCCCGAAAUUGCGGCCGCUGUCGACGAC
MR5075	-	69875	70015	165.4	47	GGUUCUUGCUUGGUUGACUGCGAGGAAGGCAGCACGGGGGUGGGCGUCUUUGUAGUUGGUACAACUGCCUGCUUCACGGUGCUAGUAUCAACUGCAAGGGUGCCCGUUCCACUCUUCUCCGCUGGAUCGACCUUGACGGCC
MR6201	-	84889	84939	123	45	GACGGCGCUGUGCCAGAAGGGCUUUUCCAGCGCUUCGAGCGCGUCGUCGUC
MR7404	-	100908	100958	76.3	9	ACGUUGUGGGGGACGGUUCAGAUCACCAACGAACCUCCGAUCACAUUUUGU
MR7409	-	100949	101022	115.4	11	CCGGCGACUCGUGUGGGACGUGAUGAGCGGCGAGCCCCGCGACGGCUCGUCCACACACAUCCUCACGUUGUGGG
MR7412	-	101011	101055	76.5	1	ACGGCUCGCCUGGGCUCAGAAGCGGGACUAGGACCGGCGACUCGU
MR7418	-	101072	101119	86.9	18	CAACCGGCCGCGGACCCUGGUCCCUCAGACCGGUAGACGUCGCCGUUG
MR7434	-	101223	101300	172.5	8	AGGUUGCUCGCCGUCGCCGUCUCGGCUUGGAGGUACCUGCGGGCACGUCGAGACGGACGGCUCGGGCCAGCGCUGCCU
MR7440	-	101364	101508	115.9	12	UCUCACGCGUGACGGAUGGGUGUGCGACGGUCGCUGCGACUACUCGCCAACCUCCUCACGUCAGA
MR7460	-	101591	101658	144.5	17	GGGUCAGAGAGACGGCUCACUCGGUAGGGAGCGUCCGACGUCGUGCGGGCCACCGUCGCGGGGACAUGGGUUCGGGUCCCGCCGCCGAAAGCGAGCUGGAUCCAUCCCGGUCUUCACCUCGGCCAAAUGGACUCCGUCUCUCGAUUGUCGUGACGACUCUGCUACUCGGGUGCACCGAAAACCUCUAUGGCCC
MR7468	-	101668	101718	33	1	GGCACAGCGUGCGGGCCCUUUCCGGCAGGCCGUCGGCCUUCAUGAUGUAGACGCCGGACUCGUCGCGAAGGUCGACGGCGCCCGGCGAGCGCGGCCUCACUCCGGCC
MR7471	-	101717	101781	130.1	42	GCCCACCGAGGACGCGUAGGCCGUGUCCACCUCGUUGAUCUUGGAGAUGUCCACGGUGUACCCGGCCUCGGCGGC
MR7476	-	101817	102009	130.7	37	GCCCAGCUGAUCCUUGGACUCUGGCACGCCGUUGAUACCGGUCAGCACCCUCCCGUAGAACUUGUCCACAAAGUUGCAGCAGGCCUGCGUGAGGGUGUUGGCCGGCACGUGCUUGUUGGGCGUCCACACGCCGGGC
aThe names, sequences and co-ordinates of all pre-miRNA candidates are based on MHPs predicted by VMir.

## Sheet: Dataset H
Dataset H. Sequences representing putative miRNAs and moRNAs mapping to 15 low probability pre-miRNA candidates identified using the non-automated approach.
Pre-miRNA candidate	Arm	CyHV-3 isolate	Sequence (5’to 3’)	Read Count	Read present in both infections	Same read designated miRNA/moRNA in both infections
MD759	5’	H361	GUGGGGGCCCAGCAAAGCCACGU	1	No	No
		N076	GGGGGCCCAGCAAAGCCAC	3	No
	3’	H361	GAGGGCAGGCUGAGGUCCCUGAUU	15	Yes	No
		N076	AGGCUGAGGUCCCUGAUU	70	No
MD773	5’	H361	AGGGGGCCGUCGCUUGGGGCUGCC	1	No	No
		N076	CGCUUGGGGCUGCCGUCU	7	No
	3’	H361	AUGGGGCUCUGGUGCGCCACGAGU	53006	Yes	Yes
		N076	AUGGGGCUCUGGUGCGCCACGAGU	7314	Yes
MD20185	5’	H361	AUGGUUACUCGUAAUGGUUA	36	Yes	No. Same 5’ End
		N076	AUGGUUACUCGUAAUGGUU	453	Yes
	3’	H361	UACUAUACGGUUUACUUGUUUA	2	No	No. 5’ end off-set +/- 1nt
		N076	ACUAUACGGUUUACUUGUUU	5	No
MD20189	5’	H361	AAUGGUCUUUGGAAGAAAC	107	Yes	No. Same 5’ End
		N076	AAUGGUCUUUGGAAGAAACGAAU	950	Yes
	3’	H361	AACUUUGGGGGUCCGGU	2	Yes	No. Same 5’ End
		N076	AACUUUGGGGGUCCGG	9	Yes
MR6201	5’	H361	UGACGGCGCUGUGCCAGAAGGG	2	Yes	No. 5’ end off-set +/- 1nt
		N076	AUGACGGCGCUGUGCCAGAAGGG	6	Yes
	3’	H361	AGCGCUUCGAGCGCGUCGUCGUCUU	6	Yes	Yes
		N076	AGCGCUUCGAGCGCGUCGUCGUCUU	22	Yes
MR7404	5’	H361	UGUGGGGGACGGUUCAGAUC	91	Yes	No. Same 5’ End
		N076	UGUGGGGGACGGUUCAGAU	128	Yes
	3’	H361	AACGAACCUCCGAUCACAUUU	205	Yes	Yes
		N076	AACGAACCUCCGAUCACAUUU	1033	Yes
MR7409	5’	H361	GGGACGUGAUGAGCGGCGAGC	124	Yes	Yes
		N076	GGGACGUGAUGAGCGGCGAGC	973	Yes
	3’	H361	GACGGCUCGUCCACACACAUCCUC	2	No	No. Same 5’ End
		N076	GACGGCUCGUCCACACACAUCCU	12	No
MR7412	5’	H361	AGACGGCUCGCCUGGGCUCAGAA	1	No	No. Same 5’ End
		N076	AGACGGCUCGCCUGGGCUC	23	Yes
	3’	H361	AGGACCGGCGACUCGUGU	14	Yes	Yes
		N076	AGGACCGGCGACUCGUGU	81	Yes
MR7418	5’	H361	AACCGGCCGCGGACCCUGGUC	2	No	No. Same 5’ End
		N076	AACCGGCCGCGGACCCUGGUCC	12	Yes
	3’	H361	AGACCGGUAGACGUCGCCGUU	66	Yes	Yes
		N076	AGACCGGUAGACGUCGCCGUU	130	Yes
MR7434	5’	H361	GCUCGCCGUCGCCGUCUCGG	2	Yes	No
		N076	UUGCUCGCCGUCGCCGUCUCGGC	14	Yes
	3’	H361	CGAGACGGACGGCUCGGGC	56	Yes	Yes
		N076	CGAGACGGACGGCUCGGGC	508	Yes
MR7440	5’	H361	AUCCCCGGCGGUCCAC	13	Yes	Yes
		N076	AUCCCCGGCGGUCCAC	154	Yes
	3’	H361	GUUCCGCGGGACGCCUUCGU	15	Yes	Yes
		N076	GUUCCGCGGGACGCCUUCGU	67	Yes
	5’ (moRNA)	H361	AGGGUCACGGCGUUGGU	38	Yes	No. 5’ end off-set +/- 1nt
		N076	CAGGGUCACGGCGUUGGU	58	Yes
	3’ (moRNA)	H361	CCGAUGAACGGUUGAUGAU	280	Yes	Yes
		N076	CCGAUGAACGGUUGAUGAU	70	Yes
MR7460	5’	H361	AUCCGGCGAGCGAUCUCUGCC	5	Yes	No. 5’ end off-set +/- 1nt
		N076	UCCGGCGAGCGAUCUCUGCC	126	Yes
	3’	H361	AGGGAUCGGGGCACGCGGAAU	13	Yes	Yes
		N076	AGGGAUCGGGGCACGCGGAAU	46	Yes
MR7468	5’	H361	ACUCACGGGGAGCCGAGUCUGA	1	No	No
		N076	UCACGGGGAGCCGAGUCU	86	No
	3’	H361	AAGCGCUUCACGGGCUCCAGGGU	3	No	No
		N076	ACGGGCUCCAGGGUCUCGC	32	Yes
MR7471	5’	H361	ACGCGUGACGGAUGGGUGUGC	20	Yes	No
		N076	GACGGAUGGGUGUGCGACGGUCGCU	69	Yes
	3’	H361	CGCCAACCUCCUCACGUCAGAC	197	Yes	Yes
		N076	CGCCAACCUCCUCACGUCAGAC	1152	Yes
MR7476	5’	H361	ACCGUCGCGGGGACAUGGGUU	218	Yes	Yes
		N076	ACCGUCGCGGGGACAUGGGUU	880	Yes
	3’	H361	CCCGGUCUUCACCUCGGC	61	Yes	Yes
		N076	CCCGGUCUUCACCUCGGC	431	Yes
	5’ (moRNA)	H361	AGGGAGCGUCCGACGUCGUGC	301	Yes	Yes
		N076	AGGGAGCGUCCGACGUCGUGC	297	Yes
	3’ (moRNA)	H361	GAUUGUCGUGACGACUCUGC	48	Yes	Yes
		N076	GAUUGUCGUGACGACUCUGC	314	Yes

## Sheet:  Dataset I
S
Pre-miRNA Name	WC (Absolute)	Pre-miRNA input sequencea	MiPred Analysis			CSHMM		Classified as Real microRNA precursor by both methods	Minimum free energy of Pre-miRNA Calculated by MiPred
	WC (Absolute)	Pre-miRNA sequence	Pre-miRNA-like Hairpin?	MiPred Classification	MiPred Prediction confidence	Prediction Likelihood	CSHMM Classification	Classified as Real microRNA precursor by both methods	kcal/mol	p-value (1000 shuffles )	Significant
High probability pre-miRNAs
MD1111	31	UCCUCACCAGCAUCAGCAGCAGGCUCAUCAUCAUCAUCAGAGUCAGAGAUGAGGAUGGUCUCAGUCUGUUGUGGUGGUGGUGUGGA	Yes	Real microRNA precursor	0.795	0.259908	Real microRNA Precursor	Yes	-43.6	0.001	Yes
MD1111 (including moRNAs)	5	CCUCCUCCUCACCAGCAUCAGCAGCAGGCUCAUCAUCAUCAUCAGAGUCAGAGAUGAGGAUGGUCUCAGUCUGUUGUGGUGGUGGUGUGGACUUGG	Yes	Real microRNA precursor	0.798	0.25499	Real microRNA Precursor	Yes	-45.4	0.002	Yes
MD9812	14	CCGGCAGGCCGUCGGCCUUCAUGAUGUAGACGCCGGACUCGUCGCGAAGGUCGACGGCGCCCGG	Yes	Real microRNA precursor	0.629	0.258905	Real microRNA Precursor	Yes	-37.2	0.004	Yes
MD9812 (including moRNAs)	1	GGCACAGCGUGCGGGCCCUUUCCGGCAGGCCGUCGGCCUUCAUGAUGUAGACGCCGGACUCGUCGCGAAGGUCGACGGCGCCCGGCGAGCGCGGCCUCACUCCGGCC	Yes	Real microRNA precursor	0.574	0.23978	Real microRNA Precursor	Yes	-56.2	0.044	Yes
MD11410	29	CCGAGGACGCGUAGGCCGUGUCCACCUCGUUGAUCUUGGAGAUGUCCACGGUGUACCCGGCCUCGG	Yes	Real microRNA precursor	0.632	0.260682	Real microRNA Precursor	Yes	-33	0.002	Yes
MD11776	17	CCGGUCAGCACCCUCCCGUAGAACUUGUCCACAAAGUUGCAGCAGGCCUGCGUGAGGGUGUUGGCCGGCACGUGCU	Yes	Real microRNA precursor	0.718	0.232263	Real microRNA Precursor	Yes	-40.4	0.002	Yes
MD11776 (including moRNAs)	10	UGGACUCUGGCACGCCGUUGAUACCGGUCAGCACCCUCCCGUAGAACUUGUCCACAAAGUUGCAGCAGGCCUGCGUGAGGGUGUUGGCCGGCACGUGCUUGUUGGGCGUCC	Yes	Real microRNA precursor	0.782	0.245041	Real microRNA Precursor	Yes	-57.5	0.002	Yes
MR5057	2	GUCGGAGGCAGUGACGGCAAUGUCGUUUUUAUUCCCGAAAUUGCGGCCGCUGUCGACGAC	Yes	Real microRNA precursor	0.723	0.262118	Real microRNA Precursor	Yes	-26.9	0.004	Yes
MR5075	28	GGGUGGGCGUCUUUGUAGUUGGUACAACUGCCUGCUUCACGGUGCUAGUAUCAACUGCAAGGGUGCCCGUUCCA	Yes	Real microRNA precursor	0.659	0.253063	Real microRNA Precursor	Yes	-40.2	0.001	Yes
MR5075 (including moRNAs)	14	GUUGACUGCGAGGAAGGCAGCACGGGGGUGGGCGUCUUUGUAGUUGGUACAACUGCCUGCUUCACGGUGCUAGUAUCAACUGCAAGGGUGCCCGUUCCACUCUUCUCCGCUGGAUCGACCU	Yes	Real microRNA precursor	0.656	0.237068	Real microRNA Precursor	Yes	-58.7	0.001	Yes
Low probability pre-miRNAs
MD759	17	GGUGUGGGGGCCCAGCAAAGCCACGUGCUAGAGGCUGAGGGCAGGCUGAGGUCCCUGAUUC	No	Not a real pre-miRNA-like hairpin	N/A	0.218792	Not a real pre-miRNA-like hairpin	No	-28.1	N/A	N/A
MD773	1	CGCUUGGGGCUGCCGUCUGCUGUUCCCGAUGGGGCUCUGGUGCG	No	Not a real pre-miRNA-like hairpin	N/A	0.211175	Not a real pre-miRNA-like hairpin	No	-17.8	N/A	N/A
MD20185	1	GGUUACUCGUAAUGGUUACAUAUAUUACAUAUAUUACAUAUCAUACUAUACGGUUUACU	No	Not a real pre-miRNA-like hairpin	N/A	0.231537	Real microRNA Precursor	No	-6.4	N/A	N/A
MD20189	1	UGGUCUUUGGAAGAAACGAAUAAACAAGCGAUUUAACUUUGGGGGUCCG	No	Not a real pre-miRNA-like hairpin	N/A	0.214098	Not a real pre-miRNA-like hairpin	No	-7.6	N/A	N/A
MR6201	45	GACGGCGCUGUGCCAGAAGGGCUUUUCCAGCGCUUCGAGCGCGUCGUCGUC	Yes	Real microRNA precursor	0.696	0.259692	Real microRNA Precursor	Yes	-27.9	0.005	Yes
MR7404	5	ACGUUGUGGACGGCGCUGUGCCAGAAGGGCUUUUCCAGCGCUUCGAGCGCGUCGUCGUC	Yes	Real microRNA precursor	0.622	0.216637	Not a real pre-miRNA-like hairpin	No	-27.9	0.012	Yes
MR7409	1	CGUGUGGGACGUGAUGAGCGGCGAGCCCCGCGACGGCUCGUCCACACACAUCCUCACG	Yes	Real microRNA precursor	0.554	0.231536	Real microRNA Precursor	Yes	-27.6	0.015	Yes
MR7412	1	ACGGCUCGCCUGGGCUCAGAAGCGGGACUAGGACCGGCGACUCGU	No	Not a real pre-miRNA-like hairpin	N/A	0.223922	Not a real pre-miRNA-like hairpin	No	-15.3	N/A	N/A
MR7418	18	CAACCGGCCGCGGACCCUGGUCCCUCAGACCGGUAGACGUCGCCGUUG	No	Not a real pre-miRNA-like hairpin	N/A	0.229065	Real microRNA Precursor	No	-19.9	N/A	N/A
MR7434	9	GGUUGCUCGCCGUCGCCGUCUCGGCUUGGAGGUACCUGCGGGCACGUCGAGACGGACGGCUCGGGCCAGCGCUGCC	Yes	Pseudo microRNA precursor	0.528	0.2266	Real microRNA Precursor	No	-38.7	0.106	No
MR7440 (miRNA and moRNAs)	3	CCCACCGGCCUCUGACGGUUCGCGAGUCGGCAGGGUCACGGCGUUGGUAUCCCCGGCGGUCCACGCUCGGCAGCGUUCCGCGGGACGCCUUCGUCCGAUGAACGGUUGAUGAUGAGACGGCUUCGGACGCCGUCGGCCGCGUGGG	No	Not a real pre-miRNA-like hairpin	N/A	0.223382	Not a real pre-miRNA-like hairpin	No	-70.8	N/A	N/A
MR7460	16	CGAUCCGGCGAGCGAUCUCUGCCGCGUCGGCAGGGAUCGGGGCACGCGGAAUCG	Yes	Real microRNA precursor	0.685	0.251218	Real microRNA Precursor	Yes	-29.1	0.014	Yes
MR7468	1	GACACUCACGGGGAGCCGAGUCUGAAAGCGCUUCACGGGCUCCAGGGUCUC	No	Not a real pre-miRNA-like hairpin	N/A	0.20888	Not a real pre-miRNA-like hairpin	No	-16.1	N/A	N/A
MR7471	36	GCGUGACGGAUGGGUGUGCGACGGUCGCUGCGACUACUCGCCAACCUCCUCACGU	Yes	Real microRNA precursor	0.621	0.239195	Real microRNA Precursor	Yes	-25.1	0.013	Yes
MR7476 (miRNA and moRNAs)	14	GGGUCAGAGAGACGGCUCACUCGGUAGGGAGCGUCCGACGUCGUGCGGGCCACCGUCGCGGGGACAUGGGUUCGGGUCCCGCCGCCGAAAGCGAGCUGGAUCCAUCCCGGUCUUCACCUCGGCCAAAUGGACUCCGUCUCUCGAUUGUCGUGACGACUCUGCUACUCGGGUGCACCGAAAACCUCUAUGGCCC	No	Not a real pre-miRNA-like hairpin	N/A	0.229604	Real microRNA Precursor	No	-95.4	N/A	N/A
a In all cases the sequence analysed represented that of the most stable version of each pre-miRNA to form within its local sequence context as this was likely to be more representative of the actual pre-miRNA structure. Stability within the local sequence context was assessed by VMir and expressed in terms of absolute-WC values, therefore it was either the MHPs or SHPs (containing the full lengt…

## Sheet:  Dataset J
Dataset J. Alignment signatures (from both infections) of small RNAs mapping to 21 CyHV-3 pre-miRNA candidates identified using the non-automated approach
MiRNA-like alignment signatures
MD1111 - H361 infection
TCAGCAGTCTCTTGTGGGTCTCTGTCTGCAGTGGACATCACCTCCTCCTCACCAGCATCAGCAGCAGGCTCATCATCATCATCAGAGTCAGAGATGAGGATGGTCTCAGTCTGTTGTGGTGGTGGTGTGGACTTGGCTGCACGGCGCTGCTCACGGCTTGCAAGACGGCTGA
(((((....(((((..((((..((...((((((.....((((...(((.(((((.(((((.(((((((((.((((((.(((((.........))))).))))))...)))))))))))))).))))).)))...)).)).....)))))).)).))))..)))))..))))).
AGCAGTCTCTTGTGGGTCT 1
TGTGGGTCTCTGTCTGCAGTGGA 2
TGTGGGTCTCTGTCTGCAGTGGACA 1
TGCAGTGGACATCACCTCC 1
ATCACCTCCTCCTCACCAGC 3
TCACCTCCTCCTCACCAGC 1
CTCCTCACCAGCATCAGCAGCAGG 1
TCAGCAGCAGGCTCATCATCATCA 1
CAGCAGCAGGCTCATCATCATCA 1
AGCAGCAGGCTCATCATCAT 1
AGCAGCAGGCTCATCATCATCATCAGA 1
AGCAGCAGGCTCATCATCATCA 567
AGCAGCAGGCTCATCATCATC 13
GCAGCAGGCTCATCATCATCA 4
CAGCAGGCTCATCATCATCA 2
CAGGCTCATCATCATCA 1
TCAGAGTCAGAGATG 18
CAGAGATGAGGATGGTCTCAGT 1
TGAGGATGGTCTCAGTCTGTTGTG 4
TGAGGATGGTCTCAGTCTGTTGTGG 9
TGAGGATGGTCTCAGTCTGTTGTGGT 1
TGAGGATGGTCTCAGTCTGTTGT 10
AGGATGGTCTCAGTCTGTTGTG 5
AGGATGGTCTCAGTCTGTTGTGGT 2711
AGGATGGTCTCAGTCTGTTGTGG 35
ATGGTCTCAGTCTGTTGTG 1
ATGGTCTCAGTCTGTTGTGG 4
ATGGTCTCAGTCTGTTGTGGT 39
TGGTCTCAGTCTGTTGTGG 1
TGGTCTCAGTCTGTTGTGGTGG 1
TGGTCTCAGTCTGTTGTGGT 13
GTCTCAGTCTGTTGTGGT 4
TCTCAGTCTGTTGTGGT 24
CTCAGTCTGTTGTGGT 8
CTCAGTCTGTTGTGGTGGTGG 1
TCAGTCTGTTGTGGT 1
TGTTGTGGTGGTGGTGTGG 1
TGTTGTGGTGGTGGTGTGGAC 1
TGGTGGTGTGGACTTGG 4
TGGTGGTGTGGACTTGGCTGCA 8
TGGTGGTGTGGACTTGGCTGCAC 1
TGGTGGTGTGGACTTGGCTGCACG 2
TGGTGGTGTGGACTTGGCTGCACGG 1
TGGTGGTGTGGACTTGGC 38
TGGTGGTGTGGACTTGGCT 18
TGGTGGTGTGGACTTGGCTGC 18
TGGTGGTGTGGACTTGGCTG 14
GGTGGTGTGGACTTGGCTGCA 3
GTGTGGACTTGGCTGCACGGCGCTG 1
TCAGCAGTCTCTTGTGGGTCTCTGTCTGCAGTGGACATCACCTCCTCCTCACCAGCATCAGCAGCAGGCTCATCATCATCATCAGAGTCAGAGATGAGGATGGTCTCAGTCTGTTGTGGTGGTGGTGTGGACTTGGCTGCACGGCGCTGCTCACGGCTTGCAAGACGGCTGA
(((((....(((((..((((..((...((((((.....((((...(((.(((((.(((((.(((((((((.((((((.(((((.........))))).))))))...)))))))))))))).))))).)))...)).)).....)))))).)).))))..)))))..))))).
MD9812 - H361 Infection
GGCACAGCGTGCGGGCCCTTTCCGGCAGGCCGTCGGCCTTCATGATGTAGACGCCGGACTCGTCGCGAAGGTCGACGGCGCCCGGCGAGCGCGGCCTCACTCCGGCC
(((.....(((.((((((((.((((...(((((((((((((.(((((.((........))))))).)))))))))))))..)))).)))...))))))))....))
CGTGCGGGCCCTTTCCGGC 1
AGGCCGTCGGCCTTCATGATGTA 8
AGGCCGTCGGCCTTCATGATGTAG 3
AGGCCGTCGGCCTTCATGATGTAGAC 1
AGGCCGTCGGCCTTCATGATGTAGACGC 4
AGGCCGTCGGCCTTCATGATG 23
AGGCCGTCGGCCTTCATGATGT 19
TCGGCCTTCATGATGTAGA 1
CGTCGCGAAGGTCGACGGCGCC 1
GTCGCGAAGGTCGACGGCGC 1
GTCGCGAAGGTCGACGGCGCC 1
TCGCGAAGGTCGACGGCGC 1
CGCGAAGGTCGACGGCGC 1
GGCACAGCGTGCGGGCCCTTTCCGGCAGGCCGTCGGCCTTCATGATGTAGACGCCGGACTCGTCGCGAAGGTCGACGGCGCCCGGCGAGCGCGGCCTCACTCCGGCC
(((.....(((.((((((((.((((...(((((((((((((.(((((.((........))))))).)))))))))))))..)))).)))...))))))))....))
MD11410 - H361 Infection
GCCCACCGAGGACGCGTAGGCCGTGTCCACCTCGTTGATCTTGGAGATGTCCACGGTGTACCCGGCCTCGGCGGC
(((..((((((.((.(((.((((((..((.(((..........))).))..)))))).))).)).)))))).)))
ACGCGTAGGCCGTGTCCACC 1
ACGCGTAGGCCGTGTCCACCT 5
ACGCGTAGGCCGTGTCCACCTC 10
CGCGTAGGCCGTGTCCACCTC 1
TGGAGATGTCCACGGTGTA 1
GATGTCCACGGTGTACCCGGC 4
GCCCACCGAGGACGCGTAGGCCGTGTCCACCTCGTTGATCTTGGAGATGTCCACGGTGTACCCGGCCTCGGCGGC
(((..((((((.((.(((.((((((..((.(((..........))).))..)))))).))).)).)))))).)))
MD11776 - H361 Infection
GCCCAGCTGATCCTTGGACTCTGGCACGCCGTTGATACCGGTCAGCACCCTCCCGTAGAACTTGTCCACAAAGTTGCAGCAGGCCTGCGTGAGGGTGTTGGCCGGCACGTGCTTGTTGGGCGTCCACACGCCGGGC
((((.((((.....(((((((..(((.(((((.....(((((((((((((((.(((((..(((((.((......))..))))).))))).))))))))))))))).))).)).)))..)).))))))).)).))))
TGCCCAGCTGATCCTTGGACTCTGG 1
TGATCCTTGGACTCTGGCACGC 1
GACTCTGGCACGCCGTTGATACCGGT 8
ACTCTGGCACGCCGTTGATACCGGT 18
CTCTGGCACGCCGTTGATACCGGT 7
TCTGGCACGCCGTTGATACCGGT 10
CTGGCACGCCGTTGATACCGGT 4
TGGCACGCCGTTGATACCGGT 7
CAGCACCCTCCCGTAGAACTT 2
CAGCACCCTCCCGTAGAACTTGTC 1
CAGCACCCTCCCGTAGAACTTGTCC 5
CAGCACCCTCCCGTAGAACTTGTCCAC 1
CAGCACCCTCCCGTAGAACTTG 301
CAGCACCCTCCCGTAGAACTTGT 12
AGCACCCTCCCGTAGAACTT 1
AGCACCCTCCCGTAGAACTTGTCC 4
AGCACCCTCCCGTAGAACTTG 31
AGCACCCTCCCGTAGAACTTGT 148
AGCACCCTCCCGTAGAACTTGTC 99
ACCCTCCCGTAGAACTTGT 1
ACCCTCCCGTAGAACTTGTCC 1
GTCCACAAAGTTGCAGCAG 1
TGCAGCAGGCCTGCGTGAGGGTGTTGG 1
AGCAGGCCTGCGTGAGGGTG 2
AGCAGGCCTGCGTGAGGGTGT 1
AGCAGGCCTGCGTGAGGGTGTTGG 9
CAGGCCTGCGTGAGGGTG 7
CAGGCCTGCGTGAGGGTGT 27
CAGGCCTGCGTGAGGGTGTT 44
CAGGCCTGCGTGAGGGTGTTG 198
CAGGCCTGCGTGAGGGTGTTG 15
CAGGCCTGCGTGAGGGTGTTGG 374
CAGGCCTGCGTGAGGGTGTTGGC 105
AGGCCTGCGTGAGGGTGTTGGCC 3
AGGCCTGCGTGAGGGTGT 15
AGGCCTGCGTGAGGGTGTT 18
AGGCCTGCGTGAGGGTGTTG 191
AGGCCTGCGTGAGGGTGTTGG 639
AGGCCTGCGTGAGGGTGTTGG 49
AGGCCTGCGTGAGGGTGTTGGC 2114
GGCCTGCGTGAGGGTGTTG 3
GGCCTGCGTGAGGGTGTTGG 6
GGCCTGCGTGAGGGTGTTGGC 69
GCCTGCGTGAGGGTGTTGG 3
GCCTGCGTGAGGGTGTTGGC 19
CCTGCGTGAGGGTGTTGG 1
CCTGCGTGAGGGTGTTGGC 4
CTGCGTGAGGGTGTTGGC 5
CTGCGTGAGGGTGTTGGCCGGC 1
CTGCGTGAGGGTGTTGGCCGGCA 1
TGCGTGAGGGTGTTGG 1
TGCGTGAGGGTGTTGGC 1
TGCGTGAGGGTGTTGGCCGGC 1
GCGTGAGGGTGTTGGC 3
CGTGAGGGTGTTGGC 1
CGGCACGTGCTTGTTGGG 8
CGGCACGTGCTTGTTGGGC 35
CGGCACGTGCTTGTTGGGCG 60
GCCCAGCTGATCCTTGGACTCTGGCACGCCGTTGATACCGGTCAGCACCCTCCCGTAGAACTTGTCCACAAAGTTGCAGCAGGCCTGCGTGAGGGTGTTGGCCGGCACGTGCTTGTTGGGCGTCCACACGCCGGGC
((((.((((.....(((((((..(((.(((((.....(((((((((((((((.(((((..(((((.((......))..))))).))))).))))))))))))))).))).)).)))..)).))))))).)).))))
MR5057 - H361 Infection
GTCGGAGGCAGTGACGGCAATGTCGTTTTTATTCCCGAAATTGCGGCCGCTGTCGACGAC
((((..(((((((.((.((((.(((..........))).))))))..)))))))..))))
GGAGGCAGTGACGGCAATGTCGTT 15
GGAGGCAGTGACGGCAATGTCGT 4
GGAGGCAGTGACGGCAATGT 7
GGAGGCAGTGACGGCAA 2
GAGGCAGTGACGGCAATGTCGTT 2
TTCCCGAAATTGCGGCCGCTGTCGACG 1
TCCCGAAATTGCGGCCGCTGTCGACGA 1
TCCCGAAATTGCGGCCGCTGTCGACG 1
TCCCGAAATTGCGGCCGCTGTCGAC 1
CCCGAAATTGCGGCCGCTGTCGACGA 1
CCGAAATTGCGGCCGCTGTCGACGA 13
CGAAATTGCGGCCGCTGTCGACGA 5
CGAAATTGCGGCCGCTGTCGACG 1
CGAAATTGCGGCCGCTGTCGAC 1
GAAATTGCGGCCGCTGTCGACGA 15
AAATTGCGGCCGCTGTCGACG 2
AAATTGCGGCCGCTGTCGACGACG 6
AAATTGCGGCCGCTGTCGACGAC 21
AAATTGCGGCCGCTGTCGACGA 62596
AAATTGCGGCCGCTGTCGACG 14725
AAATTGCGGCCGCTGTCGACG 1314
AAATTGCGGCCGCTGTCGAC 464
AAATTGCGGCCGCTGTCGA 205
AAATTGCGGCCGCTGTCG 41
AAATTGCGGCCGCTGTC 3
AATTGCGGCCGCTGTCGACGA 739
AATTGCGGCCGCTGTCGACG 79
AATTGCGGCCGCTGTCGAC 9
AATTGCGGCCGCTGTCGA 1
ATTGCGGCCGCTGTCGACGA 37
ATTGCGGCCGCTGTCGACG 2
TTGCGGCCGCTGTCGACGA 20
TTGCGGCCGCTGTCGACG 8
TGCGGCCGCTGTCGACGA 22
TGCGGCCGCTGTCGACG 6
GCGGCCGCTGTCGACGA 8
CGGCCGCTGTCGACGA 1
GGCCGCTGTCGACGA 5
GTCGGAGGCAGTGACGGCAATGTCGTTTTTATTCCCGAAATTGCGGCCGCTGTCGACGAC
((((..(((((((.((.((((.(((..........))).))))))..)))))))..))))
MR5075 - H361 Infection
GGTTCTTGCTTGGTTGACTGCGAGGAAGGCAGCACGGGGGTGGGCGTCTTTGTAGTTGGTACAACTGCCTGCTTCACGGTGCTAGTATCAACTGCAAGGGTGCCCGTTCCACTCTTCTCCGCTGGATCGACCTTGACGGCC
(((..(((...(((((((((((..(((((.......((..(((((..(((((((((((((((....(((((.....))).))..)))))))))))))))..)))))..))..)))))..))).)).)))))).)))..)))
CAGCACGGGGGTGGGCGTCT 1
AGCACGGGGGTGGGCGTCT 26
GCACGGGGGTGGGCGTCT 8
TGGGCGTCTTTGTAGTTGGTACA 1
TTGTAGTTGGTACAACTGCCTGCTTC 6
TTGTAGTTGGTACAACTGCCTGCTT 10
TTGTAGTTGGTACAACTGCCTGCT 11
TTGTAGTTGGTACAACTGCCTGC 12
TTGTAGTTGGTACAACTG 2
TGTAGTTGGTACAACTGCCTGCTTC 3
TGTAGTTGGTACAACTGCCTGCTT 1
TGTAGTTGGTACAACTGCCTGCT 1
TGTAGTTGGTACAACTGCCTGC 1
TGGTACAACTGCCTGCTTCACGG 2
TGGTACAACTGCCTGCTTCACG 1
TTCACGGTGCTAGTATCAACT 4
TCACGGTGCTAGTATCAACTG 2
TCACGGTGCTAGTATCAACT 5
CACGGTGCTAGTATCAACTGCAAGG 17
CACGGTGCTAGTATCAACTG 2
CACGGTGCTAGTATCAACT 3
ACGGTGCTAGTATCAACTGCAAGGG 1
ACGGTGCTAGTATCAACTGCAAGG 125
ACGGTGCTAGTATCAACTGCAAG 8
ACGGTGCTAGTATCAACTGCAA 7
ACGGTGCTAGTATCAACTGCA 2
ACGGTGCTAGTATCAACTGC 8
ACGGTGCTAGTATCAACTG 4
ACGGTGCTAGTATCAACT 12
CGGTGCTAGTATCAACTGCAAGG 4
CGGTGCTAGTATCAACTG 2
CGGTGCTAGTATCAACT 1
GGTGCTAGTATCAACTGCAAGG 4
GTGCTAGTATCAACTGCAAGG 9
TGCTAGTATCAACTGCAAGGGT 50
TGCTAGTATCAACTGCAAGGG 12
TGCTAGTATCAACTGCAAGG 2
CTAGTATCAACTGCAAGGGT 1
CTAGTATCAACTGCAAGG 1
GGTTCTTGCTTGGTTGACTGCGAGGAAGGCAGCACGGGGGTGGGCGTCTTTGTAGTTGGTACAACTGCCTGCTTCACGGTGCTAGTATCAACTGCAAGGGTGCCCGTTCCACTCTTCTCCGCTGGATCGACCTTGACGGCC
(((..(((...(((((((((((..(((((.......((..(((((..(((((((((((((((....(((((.....))).))..)))))))))))))))..)))))..))..)))))..))).)).)))))).)))..)))
MR6201 - H361 Infection
GACGGCGCTGTGCCAGAAGGGCTTTTCCAGCGCTTCGAGCGCGTCGTCGTC
(((((((.(((((..((((.(((.....))).))))..))))).)))))))
TGACGGCGCTGTGCCAGAAGGGC 1
TGACGGCGCTGTGCCAGAAGGG 2
TGACGGCGCTGTGCCAGAAG 1
ACGGCGCTGTGCCAGAAGGGC 1
CCAGCGCTTCGAGCGCGTCGTCGTCT 1
CAGCGCTTCGAGCGCGTCGTCGTCTT 1
AGCGCTTCGAGCGCGTCGTCGTCTTCGT 1
AGCGCTTCGAGCGCGTCGTCGTCTT 6
GACGGCGCTGTGCCAGAAGGGCTTTTCCAGCGCTTCGAGCGCGTCGTCGTC
(((((((.(((((..((((.(((.....))).))))..))))).)))))))
MD1111 - N076 Infection
TCAGCAGTCTCTTGTGGGTCTCTGTCTGCAGTGGACATCACCTCCTCCTCACCAGCATCAGCAGCAGGCTCATCATCATCATCAGAGTCAGAGATGAGGATGGTCTCAGTCTGTTGTGGTGGTGGTGTGGACTTGGCTGCACGGCGCTGCTCACGGCTTGCAAGACGGCTGA
(((((....(((((..((((..((...((((((.....((((...(((.(((((.(((((.(((((((((.((((((.(((((.........))))).))))))...)))))))))))))).))))).)))...)).)).....)))))).)).))))..)))))..))))).
AGCAGTCTCTTGTGGGTCTC 1
GTGGGTCTCTGTCTGC 1
GTGGGTCTCTGTCTGCAGTGGA 1
CATCACCTCCTCCTCACCAGC 1
TCACCTCCTCCTCACCAGC 4
CACCTCCTCCTCACCAGC 1
ACCTCCTCCTCACCAGCATC 1
CTCCTCCTCACCAGCATC 1
ATCAGCAGCAGGCTCATCATCA 1
AGCAGCAGGCTCATCATCATCA 1055
AGCAGCAGGCTCATCATCA 1
GCAGCAGGCTCATCATCATCA 16
GCAGGCTCATCATCATCA 1
CAGGCTCATCATCATCA 1
AGGCTCATCATCATCA 1
GGCTCATCATCATCA 1
TCAGAGTCAGAGATG 40
GTCAGAGATGAGGATGGTCT 1
TCAGAGATGAGGATGGTC 1
AGGATGGTCTCAGTCTGTTGTGGT 72
AGGATGGTCTCAGTCTGTTGTGG 11
GGATGGTCTCAGTCTGTTGTGGT 1
ATGGTCTCAGTCTGTTGTGGT 20
TGGTCTCAGTCTGTTGTGGT 6
TCTCAGTCTGTTGTGGT 6
TCTCAGTCTGTTGTGG 1
TGGTGGTGTGGACTTGGCT 85
TGGTGGTGTGGACTTGGCTG 64
TGGTGGTGTGGACTTGGC 35
TGGTGGTGTGGACTTGGCTGC 9
TGGTGGTGTGGACTTGG 6
TGGTGGTGTGGACTTGGCTGCA 5
TGGTGGTGTGGACTTGGCTGCACG 1
GGTGGTGTGGACTTGGCT 6
GGTGGTGTGGACTTGGCTGCA 4
GGTGGTGTGGACTTGGCTG 1
GTGGTGTGGACTTGGCTG 1
TGGTGTGGACTTGGCTG 1
TGGTGTGGACTTGGCTGC 1
TGGTGTGGACTTGGCTGCACGGCG 1
GGTGTGGACTTGGCTGCACGGC 1
TGTGGACTTGGCTGCACGGCG 6
TTGGCTGCACGGCGCTGCTC 1
TCAGCAGTCTCTTGTGGGTCTCTGTCTGCAGTGGACATCACCTCCTCCTCACCAGCATCAGCAGCAGGCTCATCATCATCATCAGAGTCAGAGATGAGGATGGTCTCAGTCTGTTGTGGTGGTGGTGTGGACTTGGCTGCACGGCGCTGCTCACGGCTTGCAAGACGGCTGA
(((((....(((((..((((..((...((((((.....((((...(((.(((((.(((((.(((((((((.((((((.(((((.........))))).))))))...)))))))))))))).))))).)))...)).)).....)))))).)).))))..)))))..))))).
MD9812 - N076 Infection
GGCACAGCGTGCGGGCCCTTTCCGGCAGGCCGTCGGCCTTCATGATGTAGACGCCGGACTCGTCGCGAAGGTCGACGGCGCCCGGCGAGCGCGGCCTCACTCCGGCC
(((.....(((.((((((((.((((...(((((((((((((.(((((.((........))))))).)))))))))))))..)))).)))...))))))))....))
CGTGCGGGCCCTTTCCGGC 1
CGGCAGGCCGTCGGCCTTCATG 1
AGGCCGTCGGCCTTCATGATGT 7
AGGCCGTCGGCCTTCATGATG 4
GGCCGTCGGCCTTCATGATGTA 1
CGTCGCGAAGGTCGACGGCGCC 1
GTCGCGAAGGTCGACGGCGCC 5
GTCGCGAAGGTCGACGGCG 1
GTCGCGAAGGTCGACGGCGC 1
TCGCGAAGGTCGACGGCGC 2
TCGCGAAGGTCGACGGC 1
CGCGAAGGTCGACGGCGC 1
CGCGAAGGTCGACGGCGCC 1
CGCGAAGGTCGACGGCGC 1
CGGCGAGCGCGGCCTCACTCC 1
GGCACAGCGTGCGGGCCCTTTCCGGCAGGCCGTCGGCCTTCATGATGTAGACGCCGGACTCGTCGCGAAGGTCGACGGCGCCCGGCGAGCGCGGCCTCACTCCGGCC
(((.....(((.((((((((.((((...(((((((((((((.(((((.((........))))))).)))))))))))))..)))).)))...))))))))....))
MD11410 - N076 Infection
GCCCACCGAGGACGCGTAGGCCGTGTCCACCTCGTTGATCTTGGAGATGTCCACGGTGTACCCGGCCTCGGCGGC
(((..((((((.((.(((.((((((..((.(((..........))).))..)))))).))).)).)))))).)))
GTGCCCACCGAGGACGCGTAGG 1
ACCGAGGACGCGTAGGCCGTG 1
GAGGACGCGTAGGCCGTGT 1
GACGCGTAGGCCGTGTCCACCT 5
GACGCGTAGGCCGTGTCCACCTC 4
GACGCGTAGGCCGTGTCCACC 1
ACGCGTAGGCCGTGTCCACCTC 26
ACGCGTAGGCCGTGTCCACCT 7
ACGCGTAGGCCGTGTCCA 1
TAGGCCGTGTCCACCTCGTTGA 2
ATGTCCACGGTGTACCCGGCC 1
ATGTCCACGGTGTACCCGGCCT 1
GTGTACCCGGCCTCGGCGGC 1
CGGCGGCGAGCGTCGCGTACATGG 1
GCCCACCGAGGACGCGTAGGCCGTGTCCACCTCGTTGATCTTGGAGATGTCCACGGTGTACCCGGCCTCGGCGGC
(((..((((((.((.(((.((((((..((.(((..........))).))..)))))).))).)).)))))).)))
MD11776 - N076 Infection
GCCCAGCTGATCCTTGGACTCTGGCACGCCGTTGATACCGGTCAGCACCCTCCCGTAGAACTTGTCCACAAAGTTGCAGCAGGCCTGCGTGAGGGTGTTGGCCGGCACGTGCTTGTTGGGCGTCCACACGCCGGGC
((((.((((.....(((((((..(((.(((((.....(((((((((((((((.(((((..(((((.((......))..))))).))))).))))))))))))))).))).)).)))..)).))))))).)).))))
GATCCTTGGACTCTGGCACG 1
CTTGGACTCTGGCACGCCGTT 1
TTGGACTCTGGCACGCCGT 1
TGGACTCTGGCACGCCGTT 1
ACTCTGGCACGCCGTTGATACCGGT 66
CTCTGGCACGCCGTTGATACCGGT 60
TCTGGCACGCCGTTGATACCGGT 85
CTGGCACGCCGTTGATACCGGT 30
TGGCACGCCGTTGATACCGGT 46
GCACGCCGTTGATACCGGT 5
CACGCCGTTGATACCGGT 5
TGATACCGGTCAGCACCC 1
CAGCACCCTCCCGTAGAACTTG 1126
CAGCACCCTCCCGTAGAACTTGT 133
CAGCACCCTCCCGTAGAACTTGTCC 30
CAGCACCCTCCCGTAGAACTTGTC 20
CAGCACCCTCCCGTAGAACTT 10
CAGCACCCTCCCGTAGAA 1
CAGCACCCTCCCGTAGAAC 1
AGCACCCTCCCGTAGAACTTGT 424
AGCACCCTCCCGTAGAACTTGTC 376
AGCACCCTCCCGTAGAACTTG 80
AGCACCCTCCCGTAGAACTTGTCC 16
AGCACCCTCCCGTAGAACTTGTCCA 1
GCACCCTCCCGTAGAACTTG 1
GCACCCTCCCGTAGAACTTGTCCAC 1
CCACAAAGTTGCAGCAGGCCTG 1
AGCAGGCCTGCGTGAGGGTGTTGG 23
AGCAGGCCTGCGTGAGGGTGT 1
AGCAGGCCTGCGTGAGGGTGTT 1
CAGGCCTGCGTGAGGGTGTTGG 7087
CAGGCCTGCGTGAGGGTGTTG 671
CAGGCCTGCGTGAGGGTGTTGGC 395
CAGGCCTGCGTGAGGGTGTT 54
CAGGCCTGCGTGAGGGTGT 35
CAGGCCTGCGTGAGGG 1
CAGGCCTGCGTGAGGGTG 1
AGGCCTGCGTGAGGGTGTTGG 10396
AGGCCTGCGTGAGGGTGTTGGC 6981
AGGCCTGCGTGAGGGTGTTG 615
AGGCCTGCGTGAGGGTGTT 15
AGGCCTGCGTGAGGGTGT 5
AGGCCTGCGTGAGGG 3
GGCCTGCGTGAGGGTGTTGGC 138
GGCCTGCGTGAGGGTGTTGG 122
GGCCTGCGTGAGGGTGTTG 14
GCCTGCGTGAGGGTGTTGGC 10
GCCTGCGTGAGGGTGTTGG 9
CCTGCGTGAGGGTGTTGGC 4
CTGCGTGAGGGTGTTGGC 7
CTGCGTGAGGGTGTTGG 4
TGCGTGAGGGTGTTGG 2
TGCGTGAGGGTGTTGGC 2
GCGTGAGGGTGTTGG 4
CGTGAGGGTGTTGGC 3
TGTTGGCCGGCACGTGCT 8
TGTTGGCCGGCACGTGCTTG 2
CGGCACGTGCTTGTTGGGCG 3171
CGGCACGTGCTTGTTGGG 87
CGGCACGTGCTTGTTGGGC 48
CGGCACGTGCTTGTTGG 16
CGGCACGTGCTTGTTGGGCGT 12
CGGCACGTGCTTGTTGGGCGTC 6
CGGCACGTGCTTGTTGGGCGTCC 4
GGCACGTGCTTGTTGGGCG 53
GGCACGTGCTTGTTGGGCGT 1
GCACGTGCTTGTTGGGCG 1
GCACGTGCTTGTTGGGCGT 1
GCCCAGCTGATCCTTGGACTCTGGCACGCCGTTGATACCGGTCAGCACCCTCCCGTAGAACTTGTCCACAAAGTTGCAGCAGGCCTGCGTGAGGGTGTTGGCCGGCACGTGCTTGTTGGGCGTCCACACGCCGGGC
((((.((((.....(((((((..(((.(((((.....(((((((((((((((.(((((..(((((.((......))..))))).))))).))))))))))))))).))).)).)))..)).))))))).)).))))
MR5057 - N076 Infection
GTCGGAGGCAGTGACGGCAATGTCGTTTTTATTCCCGAAATTGCGGCCGCTGTCGACGAC
((((..(((((((.((.((((.(((..........))).))))))..)))))))..))))
GGAGGCAGTGACGGCAATGTCGTT 149
GGAGGCAGTGACGGCAATGTCGT 94
GGAGGCAGTGACGGCAATGT 70
GGAGGCAGTGACGGCAATGTC 13
GGAGGCAGTGACGGCAATGTCG 10
GGAGGCAGTGACGGCAA 7
GGAGGCAGTGACGGCAATG 5
GGAGGCAGTGACGGCA 3
GAGGCAGTGACGGCAATGTCGTT 10
GAGGCAGTGACGGCAATGTCGT 1
AGGCAGTGACGGCAATGTCGTT 1
AGTGACGGCAATGTCGTTT 1
GACGGCAATGTCGTT 1
CCCGAAATTGCGGCCGCTGTCGACG 1
CCCGAAATTGCGGCCGCTGTCGAC 1
CCGAAATTGCGGCCGCTGTCGACGA 59
CCGAAATTGCGGCCGCTGTCGACG 12
CGAAATTGCGGCCGCTGTCGACGA 101
CGAAATTGCGGCCGCTGTCGAC 1
GAAATTGCGGCCGCTGTCGACGA 134
GAAATTGCGGCCGCTGTCGACG 16
AAATTGCGGCCGCTGTCGACGA 1166058
AAATTGCGGCCGCTGTCGACG 127954
AAATTGCGGCCGCTGTCGAC 6382
AAATTGCGGCCGCTGTCGA 3144
AAATTGCGGCCGCTGTCGACGAC 317
AAATTGCGGCCGCTGTCG 135
AAATTGCGGCCGCTGTCGACGACG 10
AAATTGCGGCCGCTGTC 9
AAATTGCGGCCGCTGT 8
AATTGCGGCCGCTGTCGACGA 13561
AATTGCGGCCGCTGTCGACG 1403
AATTGCGGCCGCTGTCGAC 134
AATTGCGGCCGCTGTCGA 43
AATTGCGGCCGCTGTCGACGAC 4
AATTGCGGCCGCTGTC 1
ATTGCGGCCGCTGTCGACGA 1455
ATTGCGGCCGCTGTCGACG 143
ATTGCGGCCGCTGTCGAC 13
ATTGCGGCCGCTGTCGA 1
TTGCGGCCGCTGTCGACGA 799
TTGCGGCCGCTGTCGACG 84
TTGCGGCCGCTGTCGACGAC 1
TGCGGCCGCTGTCGACGA 855
TGCGGCCGCTGTCGACG 114
TGCGGCCGCTGTCGAC 7
TGCGGCCGCTGTCGA 3
GCGGCCGCTGTCGACGA 281
GCGGCCGCTGTCGACG 27
GCGGCCGCTGTCGAC 4
GCGGCCGCTGTCGACGACGT 1
CGGCCGCTGTCGACGA 79
CGGCCGCTGTCGACG 8
GGCCGCTGTCGACGA 308
GTCGGAGGCAGTGACGGCAATGTCGTTTTTATTCCCGAAATTGCGGCCGCTGTCGACGAC
((((..(((((((.((.((((.(((..........))).))))))..)))))))..))))
MR5075 - N076 Infection
GGTTCTTGCTTGGTTGACTGCGAGGAAGGCAGCACGGGGGTGGGCGTCTTTGTAGTTGGTACAACTGCCTGCTTCACGGTGCTAGTATCAACTGCAAGGGTGCCCGTTCCACTCTTCTCCGCTGGATCGACCTTGACGGCC
(((..(((...(((((((((((..(((((.......((..(((((..(((((((((((((((....(((((.....))).))..)))))))))))))))..)))))..))..)))))..))).)).)))))).)))..)))
TTGCTTGGTTGACTGCGAGGAAG 1
TTGCTTGGTTGACTGCGAGG 1
TGCTTGGTTGACTGCGAGGAAG 1
CTTGGTTGACTGCGAGGAAGG 1
GCGAGGAAGGCAGCACGG 1
CAGCACGGGGGTGGGCGTCT 17
AGCACGGGGGTGGGCGTCT 122
AGCACGGGGGTGGGCGTC 1
GCACGGGGGTGGGCGTCT 48
GGGTGGGCGTCTTTGTAGTTGGT 1
TTGTAGTTGGTACAACTGCCTGC 95
TTGTAGTTGGTACAACTGCCTGCT 31
TTGTAGTTGGTACAACT 28
TTGTAGTTGGTACAACTGCCTGCTT 9
TTGTAGTTGGTACAACTGCCTG 9
TTGTAGTTGGTACAACTG 6
TTGTAGTTGGTACAAC 1
TGTAGTTGGTACAACTGCCTGC 7
TGTAGTTGGTACAACTGCCTGCT 4
TGTAGTTGGTACAACTGCCTGCTTC 1
TGTAGTTGGTACAACTGCCTG 1
TGTAGTTGGTACAACTGC 1
TGTAGTTGGTACAACTG 1
GTAGTTGGTACAACTGCCTGCTTC 1
GTAGTTGGTACAACTGCCTGCTT 1
GTAGTTGGTACAACTGCCTGCT 1
GTAGTTGGTACAACTGCCTGC 1
GTAGTTGGTACAACTGCCTG 1
TAGTTGGTACAACTGCCTGCT 1
TGGTACAACTGCCTGCTTCACG 2
GCTTCACGGTGCTAGTATCAACT 1
TTCACGGTGCTAGTATCAACTGCAA 1
TCACGGTGCTAGTATCAACTGCAAG 1
TCACGGTGCTAGTATCAACTG 1
TCACGGTGCTAGTATCAACT 1
CACGGTGCTAGTATCAACTGCAAGG 10
CACGGTGCTAGTATCAACTGCAAG 8
CACGGTGCTAGTATCAACTGCAA 7
CACGGTGCTAGTATCAACTGC 1
CACGGTGCTAGTATCAACTG 1
CACGGTGCTAGTATCAACT 1
ACGGTGCTAGTATCAACTGCAAGG 217
ACGGTGCTAGTATCAACTGCAAG 37
ACGGTGCTAGTATCAACTGCAA 14
ACGGTGCTAGTATCAACT 7
ACGGTGCTAGTATCAACTGC 1
ACGGTGCTAGTATCAAC 1
CGGTGCTAGTATCAACTGCAAGG 7
GTGCTAGTATCAACTGCAAGG 58
TGCTAGTATCAACTGCAAGGGT 116
TGCTAGTATCAACTGCAAGGG 46
TGCTAGTATCAACTGCA 1
CTAGTATCAACTGCAAGGGT 1
TAGTATCAACTGCAAGG 1
AGTATCAACTGCAAGG 1
ATCAACTGCAAGGGT 1
GGTTCTTGCTTGGTTGACTGCGAGGAAGGCAGCACGGGGGTGGGCGTCTTTGTAGTTGGTACAACTGCCTGCTTCACGGTGCTAGTATCAACTGCAAGGGTGCCCGTTCCACTCTTCTCCGCTGGATCGACCTTGACGGCC
(((..(((...(((((((((((..(((((.......((..(((((..(((((((((((((((....(((((.....))).))..)))))))))))))))..)))))..))..)))))..))).)).)))))).)))..)))
MR6201 - N076 Infection
GACGGCGCTGTGCCAGAAGGGCTTTTCCAGCGCTTCGAGCGCGTCGTCGTC
(((((((.(((((..((((.(((.....))).))))..))))).)))))))
TCCCAGCCACATGACGGCG 1
CCACATGACGGCGCTGT 1
ACATGACGGCGCTGTGC 6
ACATGACGGCGCTGTGCC 1
CATGACGGCGCTGTGCCAGAAGG 1
ATGACGGCGCTGTGCCAGAAGGG 6
ATGACGGCGCTGTGCCAGAAGGGCT 5
ATGACGGCGCTGTGCCAGAAGG 4
ATGACGGCGCTGTGCCAGA 1
TGACGGCGCTGTGCCAGAAGGG 5
TGACGGCGCTGTGCCAGAAGGGCT 1
TGACGGCGCTGTGCCAGAAGGGC 1
TGACGGCGCTGTGCCAGAAGG 1
GACGGCGCTGTGCCAGAAGGGCTT 4
GACGGCGCTGTGCCAGAAGGGCT 4
GACGGCGCTGTGCCAGAAGGGC 4
GACGGCGCTGTGCCAGAAGG 1
GACGGCGCTGTGCCAGAAG 1
ACGGCGCTGTGCCAGAAGGGCTTTT 1
ACGGCGCTGTGCCAGAAGGGC 1
CAGCGCTTCGAGCGCGTCGTCG 1
AGCGCTTCGAGCGCGTCGTCGTCTT 22
AGCGCTTCGAGCGCGTCGTCGT 5
AGCGCTTCGAGCGCGTCGTC 1
CGCTTCGAGCGCGTCGTCGTCTTC 1
CGCTTCGAGCGCGTCGTCGTCT 1
GCTTCGAGCGCGTCGTCGTCTT 1
GCTTCGAGCGCGTCGTCGT 1
GACGGCGCTGTGCCAGAAGGGCTTTTCCAGCGCTTCGAGCGCGTCGTCGTC
Non-miRNA-like alignment signatures
MD759 - H361 Infection
GGTGTGGGGGCCCAGCAAAGCCACGTGCTAGAGGCTGAGGGCAGGCTGAGGTCCCTGATTC
((..((((((((((((...(((....((.....))....)))..)))).))))))))..))
GTGGGGGCCCAGCAAAGCCACGT 1
AGAGGCTGAGGGCAGGC 1
AGAGGCTGAGGGCAGGCTGAGGT 2
GAGGGCAGGCTGAGGTCCCTGATTC 2
GAGGGCAGGCTGAGGTCCCTGATT 15
GGCAGGCTGAGGTCCCTGA 4
GCAGGCTGAGGTCCCTGATTCGATGG 2
CAGGCTGAGGTCCCTGATTCGATGG 7
CAGGCTGAGGTCCCTGATTCGATGGT 2
CAGGCTGAGGTCCCTGATTCGATGGTA 1
CAGGCTGAGGTCCCTGATTCGATGGTAG 1
AGGCTGAGGTCCCTGATTCGATG 1
AGGCTGAGGTCCCTGATTCGATGG 3
AGGCTGAGGTCCCTGATTCGATGGT 2
AGGCTGAGGTCCCTGATTCGATGGTA 1
GGTGTGGGGGCCCAGCAAAGCCACGTGCTAGAGGCTGAGGGCAGGCTGAGGTCCCTGATTC
((..((((((((((((...(((....((.....))....)))..)))).))))))))..))
MD773 - H361 Infection
CGCTTGGGGCTGCCGTCTGCTGTTCCCGATGGGGCTCTGGTGCG
((((((((((.(((((..........))))))))))))).)))
AGGGGGCCGTCGCTTGGGG 9
AGGGGGCCGTCGCTTGGGGC 7
AGGGGGCCGTCGCTTGGGGCT 2
AGGGGGCCGTCGCTTGGGGCTGC 1
AGGGGGCCGTCGCTTGGGGCTGCC 1
GGGGGCCGTCGCTTGGGG 2
TTGGGGCTGCCGTCTGCTGTT 1
TTGGGGCTGCCGTCTGCTGTTC 1
TGGGGCTGCCGTCTGCTGT 1
GTCTGCTGTTCCCGATGGG 1
GTCTGCTGTTCCCGATGGGGCT 4
CTGCTGTTCCCGATGGGGCT 1
CTGCTGTTCCCGATGGGGCTCT 1
TGCTGTTCCCGATGGGGCT 1
TGTTCCCGATGGGGCTCTGGTG 1
GTTCCCGATGGGGCTCTGGT 1
GTTCCCGATGGGGCTCTGGTG 1
CCCGATGGGGCTCTGGTGCGCCACG 1
CCGATGGGGCTCTGGTGC 1
CCGATGGGGCTCTGGTGCGC 1
CCGATGGGGCTCTGGTGCGCC 1
CGATGGGGCTCTGGTGC 1
CGATGGGGCTCTGGTGCGC 3
CGATGGGGCTCTGGTGCGCCACGAG 1
CGATGGGGCTCTGGTGCGCCACGAGTC 1
CGATGGGGCTCTGGTGCGCCACGAGT 14
GATGGGGCTCTGGTGC 5
GATGGGGCTCTGGTGCGC 5
GATGGGGCTCTGGTGCGCCACGA 2
GATGGGGCTCTGGTGCGCCACGAG 9
GATGGGGCTCTGGTGCGCCACGAGT 268
ATGGGGCTCTGGTGCG 2
ATGGGGCTCTGGTGCGC 2
ATGGGGCTCTGGTGCGCCACG 4
ATGGGGCTCTGGTGCGCCACGA 2
ATGGGGCTCTGGTGCGCCACGAGTCC 2
ATGGGGCTCTGGTGCGCCACGAGT 53006
ATGGGGCTCTGGTGCGCCACGAG 1827
ATGGGGCTCTGGTGCGCCACGAGTC 79
TGGGGCTCTGGTGCGCCACGA 1
TGGGGCTCTGGTGCGCCACGAGT 590
TGGGGCTCTGGTGCGCCACGAG 32
GGGGCTCTGGTGCGCCACGAGT 5
CTCTGGTGCGCCACGAGTCCCCGG 3
CTCTGGTGCGCCACGAGTCCCCGGT 8
CTCTGGTGCGCCACGAGTCCCCGGTC 4
TCTGGTGCGCCACGAGT 3
TCTGGTGCGCCACGAGTC 1
TCTGGTGCGCCACGAGTCCCCG 1
TCTGGTGCGCCACGAGTCCCCGGTC 2
TCTGGTGCGCCACGAGTCCCCGGT 30
TCTGGTGCGCCACGAGTCCCCGG 12
CGCTTGGGGCTGCCGTCTGCTGTTCCCGATGGGGCTCTGGTGCG
((((((((((.(((((..........))))))))))))).)))
MD20185 - H361 Infection
GGTTACTCGTAATGGTTACATATATTACATATATTACATATCATACTATACGGTTTACT
(((.((.(((((((((.....((((.....)))).....)))))....))))))..)))
ACTTATGGTTACTCGTAATGGTT 4
TTATGGTTACTCGTAATGGTT 1
TATGGTTACTCGTAATGG 1
TATGGTTACTCGTAATGGTT 4
TATGGTTACTCGTAATGGTTA 2
TATGGTTACTCGTAATGGTTAC 1
ATGGTTACTCGTAATGGT 7
ATGGTTACTCGTAATGGTTAC 6
ATGGTTACTCGTAATGGTTACA 6
ATGGTTACTCGTAATGGTTACAT 2
ATGGTTACTCGTAATGGTTACATAT 2
ATGGTTACTCGTAATGGTTA 36
ATGGTTACTCGTAATGGTT 15
TGGTTACTCGTAATGGTTA 1
TGGTTACTCGTAATGGTTACA 1
GGTTACTCGTAATGGTTA 7
GGTTACTCGTAATGGTTAC 3
TACTCGTAATGGTTACATA 1
AATGGTTACATATATTACATATAT 1
ATTACATATCATACTATACGGTT 1
ATTACATATCATACTATACGGTTT 1
ACATATCATACTATACGGTTT 1
TACTATACGGTTTACTTGTTTA 2
ATACGGTTTACTTGTTT 2
ATACGGTTTACTTGTTTA 1
ATACGGTTTACTTGTTTATTTTGCT 2
ACGGTTTACTTGTTTATT 1
ACGGTTTACTTGTTTATTTTGC 1
ACGGTTTACTTGTTTATTTTGCT 3
ACGGTTTACTTGTTTATTTTGCTCG 2
ACGGTTTACTTGTTTATTTTGCTCGTT 1
GGTTACTCGTAATGGTTACATATATTACATATATTACATATCATACTATACGGTTTACT
(((.((.(((((((((.....((((.....)))).....)))))....))))))..)))
MD20189 - H361 Infection
TGGTCTTTGGAAGAAACGAATAAACAAGCGATTTAACTTTGGGGGTCCG
(((.((((.(((((((((..........)).)))..)))).)))).)))
TGTGATATATTAATGGTCTTTGG 1
TGATATATTAATGGTCTTTGGAAG 1
ATATATTAATGGTCTTTGGAAGA 2
ATATATTAATGGTCTTTGGAAGAAAC 3
TATATTAATGGTCTTTGGAAGA 4
TATATTAATGGTCTTTGGAAGAAAC 1
ATATTAATGGTCTTTGGAAGA 1
ATATTAATGGTCTTTGGAAGAAA 1
ATATTAATGGTCTTTGGAAGAAACG 1
ATATTAATGGTCTTTGGAAGAAAC 13
ATTAATGGTCTTTGGAAGA 2
ATTAATGGTCTTTGGAAGAA 1
ATTAATGGTCTTTGGAAGAAA 1
ATTAATGGTCTTTGGAAGAAACGA 1
ATTAATGGTCTTTGGAAGAAACGAAT 4
ATTAATGGTCTTTGGAAGAAAC 19
TTAATGGTCTTTGGAAGAAAC 2
TTAATGGTCTTTGGAAGAAACGAAT 3
TAATGGTCTTTGGAAGA 1
AATGGTCTTTGGAAGA 2
AATGGTCTTTGGAAGAA 1
AATGGTCTTTGGAAGAAA 3
AATGGTCTTTGGAAGAAACGA 2
AATGGTCTTTGGAAGAAACGAA 3
AATGGTCTTTGGAAGAAAC 107
AATGGTCTTTGGAAGAAACGAAT 102
ATGGTCTTTGGAAGAAACGAAT 7
TTTGGAAGAAACGAATAAACAAGC 1
TTGGAAGAAACGAATAAACAAGCG 1
TGGAAGAAACGAATAAACAAGCGAT 1
AGAAACGAATAAACAAGCGAT 1
ACGAATAAACAAGCGATTTAACT 1
AAACAAGCGATTTAACT 1
AAACAAGCGATTTAACTTTGGGGG 1
AACAAGCGATTTAACTTTGGGG 1
AAGCGATTTAACTTTGGGGGTC 1
AAGCGATTTAACTTTGGGGGTCCG 1
AGCGATTTAACTTTGGGGGTCC 1
AACTTTGGGGGTCCGGT 2
TGGTCTTTGGAAGAAACGAATAAACAAGCGATTTAACTTTGGGGGTCCG
(((.((((.(((((((((..........)).)))..)))).)))).)))
MR7404 - H361 Infection
ACGTTGTGGGGGACGGTTCAGATCACCAACGAACCTCCGATCACATTTTGT
(((.(((((.(((.(((((...........))))))))..)))))...)))
CCCGCGACGGCTCGTCCACACACAT 1
CCCGCGACGGCTCGTCCACACAC 1
CCGCGACGGCTCGTCCACACACATCCT 2
CCGCGACGGCTCGTCCACACACATC 1
CCGCGACGGCTCGTCCACACACA 2
CCGCGACGGCTCGTCCACACAC 9
CCGCGACGGCTCGTCCACAC 1
GACGGCTCGTCCACACACATCCTC 2
CTCGTCCACACACATCCTCACGTTG 1
CGTCCACACACATCCTCACGTTGT 1
CCACACACATCCTCACGTTGT 1
CCACACACATCCTCACG 1
CACACACATCCTCACGTTGTGGGG 1
ACACACATCCTCACGTTGTGGGG 1
ACACACATCCTCACGTTGTGGG 1
ACACATCCTCACGTTGTGGGGGA 1
CACATCCTCACGTTGTGGG 1
ACATCCTCACGTTGTGGGGGACGGTTC 2
ACATCCTCACGTTGTGGGGGACGGTT 3
ACATCCTCACGTTGTGGGGGACGGT 1
ATCCTCACGTTGTGGGGGACGGTTCA 1
ATCCTCACGTTGTGGGGGACGGTTC 31
ATCCTCACGTTGTGGGGGACGGTT 21
ATCCTCACGTTGTGGGGGACGGT 6
ATCCTCACGTTGTGGGGGACGG 1
TCCTCACGTTGTGGGGGACGGTTC 1
CCTCACGTTGTGGGGGACGGTT 2
CTCACGTTGTGGGGGACGGTTCA 2
CTCACGTTGTGGGGGACGGT 2
TCACGTTGTGGGGGACGGTTCAGATC 1
TCACGTTGTGGGGGACGGTTCAGA 1
CACGTTGTGGGGGACGGTTCAGATC 1
CACGTTGTGGGGGACGGTTCAGAT 1
CACGTTGTGGGGGACGGTTCAG 1
CACGTTGTGGGGGACGG 1
ACGTTGTGGGGGACGGTTCAGATC 10
ACGTTGTGGGGGACGGTTCAGAT 4
ACGTTGTGGGGGACGGTTC 2
ACGTTGTGGGGGACGGTT 1
CGTTGTGGGGGACGGTTCAGATCAC 1
CGTTGTGGGGGACGGTTCAGATCA 2
CGTTGTGGGGGACGGTTCAGATC 3
CGTTGTGGGGGACGGTTCAGAT 2
CGTTGTGGGGGACGGTTCAGA 1
CGTTGTGGGGGACGGTTCA 1
GTTGTGGGGGACGGTTCAGATCACC 3
GTTGTGGGGGACGGTTCAGATCAC 4
GTTGTGGGGGACGGTTCAGATCA 6
GTTGTGGGGGACGGTTCAGATC 42
GTTGTGGGGGACGGTTCAGAT 58
GTTGTGGGGGACGGTTCAGA 25
GTTGTGGGGGACGGTTCAG 1
GTTGTGGGGGACGGTTCA 1
GTTGTGGGGGACGGTTC 1
GTTGTGGGGGACGGTT 1
TTGTGGGGGACGGTTCAGATCACC 1
TTGTGGGGGACGGTTCAGATCAC 7
TTGTGGGGGACGGTTCAGATCA 20
TTGTGGGGGACGGTTCAGATC 18
TTGTGGGGGACGGTTCAGAT 6
TTGTGGGGGACGGTTCAGA 6
TTGTGGGGGACGGTTCAG 1
TGTGGGGGACGGTTCAGATCACCA 2
TGTGGGGGACGGTTCAGATCACC 2
TGTGGGGGACGGTTCAGATCAC 11
TGTGGGGGACGGTTCAGATCA 15
TGTGGGGGACGGTTCAGATC 91
TGTGGGGGACGGTTCAGAT 61
TGTGGGGGACGGTTCAGA 16
GTGGGGGACGGTTCAGATCACCAACG 1
GTGGGGGACGGTTCAGATCA 6
GTGGGGGACGGTTCAGATC 27
GTGGGGGACGGTTCAGAT 16
GTGGGGGACGGTTCAGA 5
TGGGGGACGGTTCAGATCAC 1
TGGGGGACGGTTCAGATCA 1
TGGGGGACGGTTCAGATC 3
ACGGTTCAGATCACCAACG 1
GTTCAGATCACCAACGAA 1
TTCAGATCACCAACGAACCTCCG 1
TCAGATCACCAACGAACCTCCGATC 1
AGATCACCAACGAACCTCCGATC 2
AGATCACCAACGAACCTCCGAT 1
ATCACCAACGAACCTCCGATCACATTT 4
ATCACCAACGAACCTCCGATCACA 1
ATCACCAACGAACCTCCGATCAC 1
ATCACCAACGAACCTCCGATCA 2
ATCACCAACGAACCTCCGATC 2
ATCACCAACGAACCTCCGA 1
TCACCAACGAACCTCCGATC 2
CACCAACGAACCTCCGATCACATTTT 1
CACCAACGAACCTCCGATCACATTT 5
CACCAACGAACCTCCGATC 4
ACCAACGAACCTCCGATCACATTTT 2
ACCAACGAACCTCCGATCACATTT 81
ACCAACGAACCTCCGATCACATT 2
ACCAACGAACCTCCGATCACA 1
ACCAACGAACCTCCGATCAC 2
ACCAACGAACCTCCGATC 7
CCAACGAACCTCCGATCACATTT 6
CCAACGAACCTCCGATCACATT 1
CAACGAACCTCCGATCACATTTT 1
CAACGAACCTCCGATCACATTT 20
CAACGAACCTCCGATCACATT 1
AACGAACCTCCGATCACATTTTG 1
AACGAACCTCCGATCACATTTT 6
AACGAACCTCCGATCACATTT 205
AACGAACCTCCGATCACATT 12
AACGAACCTCCGATCACAT 1
ACGAACCTCCGATCACATTT 10
CGAACCTCCGATCACATTT 7
GAACCTCCGATCACATTT 5
AACCTCCGATCACATTT 2
ACATTTTGTTAACTCTTTCA 1
CATTTTGTTAACTCTTTCACTGT 1
ATTTTGTTAACTCTTT 1
TTTTGTTAACTCTTTCACTGT 1
TTAACTCTTTCACTGTCGTACT
ACGTTGTGGGGGACGGTTCAGATCACCAACGAACCTCCGATCACATTTTGT
(((.(((((.(((.(((((...........))))))))..)))))...)))
MR7409 - H361 Infection
((.(((((..(((.((((.(((.((.(.((((((((.......))))))))).))))).)))))))))))).))
CCGGCGACTCGTGTGGGACGTGATGAGCGGCGAGCCCCGCGACGGCTCGTCCACACACATCCTCACGTTGTGGG
TCGTGTGGGACGTGATGAGCGG 1
TCGTGTGGGACGTGATGAGC 6
TCGTGTGGGACGTGATGAG 1
CGTGTGGGACGTGATGAGCGGC 2
CGTGTGGGACGTGATGAGCGG 1
CGTGTGGGACGTGATGAGCG 1
CGTGTGGGACGTGATGAGC 6
CGTGTGGGACGTGATGAG 1
GTGTGGGACGTGATGAGCGGCGA 1
GTGTGGGACGTGATGAGCGGC 10
GTGTGGGACGTGATGAGCGG 1
GTGTGGGACGTGATGAGCG 2
GTGTGGGACGTGATGAGC 4
GTGTGGGACGTGATGAG 2
TGTGGGACGTGATGAGCGGCGAGCC 1
TGTGGGACGTGATGAGCGGCGAG 4
TGTGGGACGTGATGAGCGGCGA 5
TGTGGGACGTGATGAGCGGCG 3
TGTGGGACGTGATGAGCGGC 10
TGTGGGACGTGATGAGCGG 1
TGTGGGACGTGATGAGCG 5
TGTGGGACGTGATGAGC 1
GTGGGACGTGATGAGCGGCGAGCC 1
GTGGGACGTGATGAGCGGCGAGC 8
GTGGGACGTGATGAGCGGCGAG 3
GTGGGACGTGATGAGCGGCGA 2
GTGGGACGTGATGAGCGGCG 5
GTGGGACGTGATGAGCGGC 16
GTGGGACGTGATGAGCGG 1
GTGGGACGTGATGAGCG 5
GTGGGACGTGATGAGC 1
TGGGACGTGATGAGCGGCGAGCC 4
TGGGACGTGATGAGCGGCGAGC 5
TGGGACGTGATGAGCGGCG 1
TGGGACGTGATGAGCGGC 2
GGGACGTGATGAGCGGCGAGCC 91
GGGACGTGATGAGCGGCGAGC 124
GGGACGTGATGAGCGGCGAG 4
GGGACGTGATGAGCGGCGA 5
GGGACGTGATGAGCGGCG 6
GGGACGTGATGAGCGGC 12
GGGACGTGATGAGCGG 6
GGACGTGATGAGCGGCGAGC 2
GACGTGATGAGCGGCGAGC 3
ACGTGATGAGCGGCGAGC 4
CGTGATGAGCGGCGAGCC 1
CGTGATGAGCGGCGAGC 4
GTGATGAGCGGCGAGC 2
TGATGAGCGGCGAGCC 1
ATGAGCGGCGAGCCCCGCGACGGC 1
AGCGGCGAGCCCCGCGACGGCT 1
CCCGCGACGGCTCGTCCACACACAT 1
CCCGCGACGGCTCGTCCACACAC 1
CCGCGACGGCTCGTCCACACACATCCT 2
CCGCGACGGCTCGTCCACACACATC 1
CCGCGACGGCTCGTCCACACACA 2
CCGCGACGGCTCGTCCACACAC 9
CCGCGACGGCTCGTCCACAC 1
GACGGCTCGTCCACACACATCCTC 2
CTCGTCCACACACATCCTCACGTTG 1
CGTCCACACACATCCTCACGTTGT 1
CCACACACATCCTCACGTTGT 1
CCACACACATCCTCACG 1
CACACACATCCTCACGTTGTGGGG 1
ACACACATCCTCACGTTGTGGGG 1
ACACACATCCTCACGTTGTGGG 1
ACACATCCTCACGTTGTGGGGGA 1
CACATCCTCACGTTGTGGG 1
ACATCCTCACGTTGTGGGGGACGGTTC 2
ACATCCTCACGTTGTGGGGGACGGTT 3
ACATCCTCACGTTGTGGGGGACGGT 1
ATCCTCACGTTGTGGGGGACGGTTCA 1
ATCCTCACGTTGTGGGGGACGGTTC 31
ATCCTCACGTTGTGGGGGACGGTT 21
ATCCTCACGTTGTGGGGGACGGT 6
ATCCTCACGTTGTGGGGGACGG 1
TCCTCACGTTGTGGGGGACGGTTC 1
CCTCACGTTGTGGGGGACGGTT 2
CTCACGTTGTGGGGGACGGTTCA 2
CTCACGTTGTGGGGGACGGT 2
TCACGTTGTGGGGGACGGTTCAGATC 1
TCACGTTGTGGGGGACGGTTCAGA 1
CACGTTGTGGGGGACGGTTCAGATC 1
CACGTTGTGGGGGACGGTTCAGAT 1
CACGTTGTGGGGGACGGTTCAG 1
CACGTTGTGGGGGACGG 1
ACGTTGTGGGGGACGGTTCAGATC 10
ACGTTGTGGGGGACGGTTCAGAT 4
ACGTTGTGGGGGACGGTTC 2
ACGTTGTGGGGGACGGTT 1
CGTTGTGGGGGACGGTTCAGATCAC 1
CGTTGTGGGGGACGGTTCAGATCA 2
CGTTGTGGGGGACGGTTCAGATC 3
CGTTGTGGGGGACGGTTCAGAT 2
CGTTGTGGGGGACGGTTCAGA 1
CGTTGTGGGGGACGGTTCA 1
GTTGTGGGGGACGGTTCAGATCACC 3
GTTGTGGGGGACGGTTCAGATCAC 4
GTTGTGGGGGACGGTTCAGATCA 6
GTTGTGGGGGACGGTTCAGATC 42
GTTGTGGGGGACGGTTCAGAT 58
GTTGTGGGGGACGGTTCAGA 25
GTTGTGGGGGACGGTTCAG 1
GTTGTGGGGGACGGTTCA 1
GTTGTGGGGGACGGTTC 1
GTTGTGGGGGACGGTT 1
TTGTGGGGGACGGTTCAGATCACC 1
TTGTGGGGGACGGTTCAGATCAC 7
TTGTGGGGGACGGTTCAGATCA 20
TTGTGGGGGACGGTTCAGATC 18
TTGTGGGGGACGGTTCAGAT 6
TTGTGGGGGACGGTTCAGA 6
TTGTGGGGGACGGTTCAG 1
TGTGGGGGACGGTTCAGATCACCA 2
TGTGGGGGACGGTTCAGATCACC 2
TGTGGGGGACGGTTCAGATCAC 11
TGTGGGGGACGGTTCAGATCA 15
TGTGGGGGACGGTTCAGATC 91
TGTGGGGGACGGTTCAGAT 61
TGTGGGGGACGGTTCAGA 16
GTGGGGGACGGTTCAGATCACCAACG 1
GTGGGGGACGGTTCAGATCA 6
GTGGGGGACGGTTCAGATC 27
GTGGGGGACGGTTCAGAT 16
GTGGGGGACGGTTCAGA 5
TGGGGGACGGTTCAGATCAC 1
TGGGGGACGGTTCAGATCA 1
TGGGGGACGGTTCAGATC 3
CCGGCGACTCGTGTGGGACGTGATGAGCGGCGAGCCCCGCGACGGCTCGTCCACACACATCCTCACGTTGTGGG
((.(((((..(((.((((.(((.((.(.((((((((.......))))))))).))))).)))))))))))).))
MR7412 - H361 Infection
ACGGCTCGCCTGGGCTCAGAAGCGGGACTAGGACCGGCGACTCGT
(((..(((((.((.((.((........)).)).)))))))..)))
CAGACGGCTCGCCTGGGCTC 1
CAGACGGCTCGCCTGGGC 2
AGACGGCTCGCCTGGGCTCAGAA 1
AGACGGCTCGCCTGGGCTC 1
AGACGGCTCGCCTGGGC 1
ACGGCTCGCCTGGGCTCAGAAGCGGG 4
CGGCTCGCCTGGGCTCAGAAGCGGG 2
CGGCTCGCCTGGGCTCAGAAGCGG 2
GGCTCGCCTGGGCTCAGAAGCGGGA 2
GGCTCGCCTGGGCTCAGAAGCGGG 4
GCTCGCCTGGGCTCAGAAGCGGG 2
TCGCCTGGGCTCAGAAGCGGGACTA 1
TCGCCTGGGCTCAGAAGCGGGACT 1
TCGCCTGGGCTCAGAAGCGGG 2
TCGCCTGGGCTCAGAAGC 1
CGCCTGGGCTCAGAAGCGGGACT 1
CGCCTGGGCTCAGAAGCGGGAC 1
CGCCTGGGCTCAGAAGCGGGA 1
CGCCTGGGCTCAGAAGCGGG 2
GCCTGGGCTCAGAAGCGGGACT 2
GCCTGGGCTCAGAAGCGGGA 4
GCCTGGGCTCAGAAGCGGG 5
CCTGGGCTCAGAAGCGGGACT 2
CCTGGGCTCAGAAGCGGGA 1
CTGGGCTCAGAAGCGGGACTAGGA 3
CTGGGCTCAGAAGCGGGACT 3
CTGGGCTCAGAAGCGGGAC 3
TGGGCTCAGAAGCGGGACTA 1
TGGGCTCAGAAGCGGGACT 9
GGGCTCAGAAGCGGGACT 11
CTCAGAAGCGGGACTAGGACCGGCG 2
CTCAGAAGCGGGACTAGGACCGG 2
CTCAGAAGCGGGACTAGGACCG 2
TCAGAAGCGGGACTAGGACCGGCGA 1
TCAGAAGCGGGACTAGGACCGGC 1
TCAGAAGCGGGACTAGGACCGG 1
TCAGAAGCGGGACTAGGACCG 2
CAGAAGCGGGACTAGGACCGGCGA 1
CAGAAGCGGGACTAGGACCGGC 1
CAGAAGCGGGACTAGGACCG 3
CAGAAGCGGGACTAGGAC 1
AGAAGCGGGACTAGGACCGGCGACTC 1
AGAAGCGGGACTAGGACCGGCGACT 6
AGAAGCGGGACTAGGACCGGCG 1
AGAAGCGGGACTAGGACCGGC 1
AGAAGCGGGACTAGGACCGG 2
AGAAGCGGGACTAGGACCG 2
AGAAGCGGGACTAGGACC 1
AGAAGCGGGACTAGGAC 1
GAAGCGGGACTAGGACCGGC 2
AAGCGGGACTAGGACCGGCGACTCGT 1
AAGCGGGACTAGGACCGGC 2
AGCGGGACTAGGACCGGCGACTCGTG 4
AGCGGGACTAGGACCGGCGACTCG 1
AGCGGGACTAGGACCGGCGACT 2
AGCGGGACTAGGACCGGCGA 1
AGCGGGACTAGGACCGGCG 1
CGGGACTAGGACCGGCGACTCGTGT 1
CGGGACTAGGACCGGCGACTCGTG 1
GGGACTAGGACCGGCGACTCGT 3
GGGACTAGGACCGGCGACTC 3
GGGACTAGGACCGGCGACT 2
GGACTAGGACCGGCGACTCGT 2
TAGGACCGGCGACTCGTGTGGG 2
TAGGACCGGCGACTCGTGTGG 1
TAGGACCGGCGACTCGTGTG 1
TAGGACCGGCGACTCGTGT 3
TAGGACCGGCGACTCGTG 1
AGGACCGGCGACTCGTGTGGGACGTG 1
AGGACCGGCGACTCGTGTGGGACGT 5
AGGACCGGCGACTCGTGTGGGACG 1
AGGACCGGCGACTCGTGTGGGAC 4
AGGACCGGCGACTCGTGTGGGA 9
AGGACCGGCGACTCGTGTGGG 5
AGGACCGGCGACTCGTGTGG 4
AGGACCGGCGACTCGTGTG 3
AGGACCGGCGACTCGTGT 14
AGGACCGGCGACTCGTG 7
ACGGCTCGCCTGGGCTCAGAAGCGGGACTAGGACCGGCGACTCGT
(((..(((((.((.((.((........)).)).)))))))..)))
MR7418 - H361 Infection
((((.(((.(((....((((((.....))))))....))).)))))))
CAACCGGCCGCGGACCCTGGTCCCTCAGACCGGTAGACGTCGCCGTTG
CGAGCGCAACCGGCCGCGGACC 1
AGCGCAACCGGCCGCGGACCCTGG 1
CGCAACCGGCCGCGGACCCTGG 1
CAACCGGCCGCGGACCCTGGTC 1
CAACCGGCCGCGGACCCTGGT 1
AACCGGCCGCGGACCCTGGTCC 1
AACCGGCCGCGGACCCTGGTC 2
ACCGGCCGCGGACCCTGGTCCCTC 1
ACCGGCCGCGGACCCTGGT 2
CCGGCCGCGGACCCTGGTCCC 2
CCGGCCGCGGACCCTGGTCC 1
CCGGCCGCGGACCCTGGTC 1
CGGCCGCGGACCCTGGTCCCT 1
CGGCCGCGGACCCTGGTC 1
CGCGGACCCTGGTCCCTCAGACCGGT 2
CGCGGACCCTGGTCCCTCAGACCG 3
CGCGGACCCTGGTCCCTCAGACC 1
CGCGGACCCTGGTCCCTCAGA 1
CGCGGACCCTGGTCCCTC 2
CGGACCCTGGTCCCTCAGACCGGTAGA 1
CGGACCCTGGTCCCTCAGACCGGT 1
TGGTCCCTCAGACCGGTAGA 2
CCCTCAGACCGGTAGACGTCGCC 2
CTCAGACCGGTAGACGTCGCCGTT 6
CTCAGACCGGTAGACGTCGCCGT 3
CTCAGACCGGTAGACGTCGCC 1
CTCAGACCGGTAGACGTCGC 1
CTCAGACCGGTAGACGTC 1
TCAGACCGGTAGACGTCGCCGTT 14
TCAGACCGGTAGACGTCGCCGT 10
CAGACCGGTAGACGTCGCCGTT 16
CAGACCGGTAGACGTCGCCGT 5
CAGACCGGTAGACGTCGCC 1
AGACCGGTAGACGTCGCCGTTGGGAA 1
AGACCGGTAGACGTCGCCGTTGGGA 8
AGACCGGTAGACGTCGCCGTTGGG 1
AGACCGGTAGACGTCGCCGTT 66
AGACCGGTAGACGTCGCCGT 22
GACCGGTAGACGTCGCCGTT 3
ACCGGTAGACGTCGCCGTTGGGAAC 3
CAACCGGCCGCGGACCCTGGTCCCTCAGACCGGTAGACGTCGCCGTTG
((((.(((.(((....((((((.....))))))....))).)))))))
MR7434 - H361 Infection
((((((((.((((((((((((((((((((.((....)).)))))....)))))))).))))...))).))))..))))
AGGTTGCTCGCCGTCGCCGTCTCGGCTTGGAGGTACCTGCGGGCACGTCGAGACGGACGGCTCGGGCCAGCGCTGCCT
GCTCGCCGTCGCCGTCTCGG 7
CTCGCCGTCGCCGTCTCGG 2
TCGCCGTCGCCGTCTCGGC 2
CGCCGTCGCCGTCTCGGCTTGGAGGT 1
CGCCGTCGCCGTCTCGGCTTGGAGG 1
CCGTCGCCGTCTCGGCTTGG 1
CGTCGCCGTCTCGGCTTGGAGGTAC 1
CGTCGCCGTCTCGGCTTGGAGGT 1
CGTCGCCGTCTCGGCTTGGAGG 2
GTCGCCGTCTCGGCTTGGAGGTACCT 4
GTCGCCGTCTCGGCTTGGAGGTACC 1
GTCGCCGTCTCGGCTTGGAGGTAC 4
GTCGCCGTCTCGGCTTGGAGGTA 1
GTCGCCGTCTCGGCTTGGAGGT 2
TCGCCGTCTCGGCTTGGAGGTACCTG 1
TCGCCGTCTCGGCTTGGAGGTACCT 1
TCGCCGTCTCGGCTTGGAGGTAC 1
TCGCCGTCTCGGCTTGGAGGTA 3
TCGCCGTCTCGGCTTGGAGG 2
CGCCGTCTCGGCTTGGAGGTACCT 5
CGCCGTCTCGGCTTGGAGGTACC 2
CGCCGTCTCGGCTTGGAGGTAC 1
CGCCGTCTCGGCTTGGAGGT 3
CGTCTCGGCTTGGAGGTACCTG 1
GTCTCGGCTTGGAGGTACCT 1
TCTCGGCTTGGAGGTACC 1
CTCGGCTTGGAGGTACCTGCGGGC 1
CTCGGCTTGGAGGTACCTGC 1
TCGGCTTGGAGGTACCTGCGGGCA 5
TCGGCTTGGAGGTACCTGCGGGC 7
CGGCTTGGAGGTACCTGCGGGCA 6
CGGCTTGGAGGTACCTGCGGGC 7
CGGCTTGGAGGTACCTGC 1
CTTGGAGGTACCTGCGGGCA 5
TTGGAGGTACCTGCGGGCACGTCGA 1
TTGGAGGTACCTGCGGGCAC 7
TTGGAGGTACCTGCGGGCA 17
TTGGAGGTACCTGCGGGC 15
TGGAGGTACCTGCGGGCACGTCGAG 3
TGGAGGTACCTGCGGGCACGTCGA 6
TGGAGGTACCTGCGGGCACGTCG 1
TGGAGGTACCTGCGGGCACGTC 1
TGGAGGTACCTGCGGGCACGT 6
TGGAGGTACCTGCGGGCACG 2
TGGAGGTACCTGCGGGCAC 9
TGGAGGTACCTGCGGGCA 37
TGGAGGTACCTGCGGGC 33
TGGAGGTACCTGCGGG 1
GGAGGTACCTGCGGGCACGTCGAGAC 2
GGAGGTACCTGCGGGCACGTCGA 2
GGAGGTACCTGCGGGCA 3
GAGGTACCTGCGGGCACGTCGAGA 2
AGGTACCTGCGGGCACGTCGAGAC 1
AGGTACCTGCGGGCACGTCGAGA 1
AGGTACCTGCGGGCACGTCGA 1
GGTACCTGCGGGCACGTCGAGACGGA 3
GGTACCTGCGGGCACGTCGAGACG 2
GGTACCTGCGGGCACGTCGAGAC 2
GGTACCTGCGGGCACGTCGAGA 2
GTACCTGCGGGCACGTCGAGAC 2
ACCTGCGGGCACGTCGAGACGGAC 1
ACCTGCGGGCACGTCGAGACGGA 5
ACCTGCGGGCACGTCGAGAC 7
ACCTGCGGGCACGTCGAGA 1
CTGCGGGCACGTCGAGACGGACG 1
CTGCGGGCACGTCGAGACGGAC 3
CTGCGGGCACGTCGAGACGGA 1
CTGCGGGCACGTCGAGACG 2
TGCGGGCACGTCGAGACGGACG 2
TGCGGGCACGTCGAGACGGAC 1
TGCGGGCACGTCGAGACGGA 7
GCGGGCACGTCGAGACGGA 3
CGGGCACGTCGAGACGGACGG 1
CGGGCACGTCGAGACGGA 1
GGCACGTCGAGACGGACGGCTCGGG 2
CACGTCGAGACGGACGGCTCGGGCC 1
CACGTCGAGACGGACGGCTCGGG 1
ACGTCGAGACGGACGGCTCGGGCCA 1
ACGTCGAGACGGACGGCTCGGGCC 2
ACGTCGAGACGGACGGCTCGGGC 55
ACGTCGAGACGGACGGCTCGGG 3
ACGTCGAGACGGACGGCTCGG 9
CGTCGAGACGGACGGCTCGGGCCA 1
CGTCGAGACGGACGGCTCGGGCC 1
CGTCGAGACGGACGGCTCGGGC 8
CGTCGAGACGGACGGCTCGGG 2
CGTCGAGACGGACGGCTCGG 4
GTCGAGACGGACGGCTCGGGCC 2
GTCGAGACGGACGGCTCGGGC 29
GTCGAGACGGACGGCTCGGG 16
GTCGAGACGGACGGCTCGG 3
TCGAGACGGACGGCTCGGGCCA 1
TCGAGACGGACGGCTCGGGC 2
TCGAGACGGACGGCTCGGG 1
CGAGACGGACGGCTCGGGCCAGCGC 1
CGAGACGGACGGCTCGGGCCAGC 5
CGAGACGGACGGCTCGGGCC 7
CGAGACGGACGGCTCGGGC 56
CGAGACGGACGGCTCGGG 1
GAGACGGACGGCTCGGGCCAGC 2
GAGACGGACGGCTCGGGCC 5
GAGACGGACGGCTCGGGC 55
GAGACGGACGGCTCGGG 2
AGACGGACGGCTCGGGCCAGC 1
AGACGGACGGCTCGGGCC 2
AGACGGACGGCTCGGGC 15
AGACGGACGGCTCGGG 1
GACGGACGGCTCGGGCCAGCGC 2
GACGGACGGCTCGGGCCAGC 2
GACGGACGGCTCGGGCC 4
GACGGACGGCTCGGGC 4
CGGACGGCTCGGGCC 1
AGGTTGCTCGCCGTCGCCGTCTCGGCTTGGAGGTACCTGCGGGCACGTCGAGACGGACGGCTCGGGCCAGCGCTGCCT
((((((((.((((((((((((((((((((.((....)).)))))....)))))))).))))...))).))))..))))
MR7440 - H361 Infection
((((((((((...((((((((.(((((((.((..(((((((((..((..((((..((((...(((((....))))).))))))))..))..)).))).........))))..))...)))).))))).))))))))))).)))))
CCCACCGGCCTCTGACGGTTCGCGAGTCGGCAGGGTCACGGCGTTGGTATCCCCGGCGGTCCACGCTCGGCAGCGTTCCGCGGGACGCCTTCGTCCGATGAACGGTTGATGATGAGACGGCTTCGGACGCCGTCGGCCGCGTGGG
CCCCACCGGCCTCTGACGGTTC 4
CCCCACCGGCCTCTGACGGTTCGCG 1
CCCCACCGGCCTCTGACGGTTCG 1
CCCCACCGGCCTCTGACGG 1
CCCCACCGGCCTCTGAC 1
CCCACCGGCCTCTGACGGTTCGC 9
CCCACCGGCCTCTGACGGTTCGCGA 1
CCCACCGGCCTCTGACGGTTCGCG 1
CCCACCGGCCTCTGACGGTTC 1
CCCACCGGCCTCTGACGGTT 1
CCCACCGGCCTCTGACGG 1
CCCACCGGCCTCTGAC 1
CCACCGGCCTCTGACGGTTCGCGA 1
CCACCGGCCTCTGACGGTTC 1
ACCGGCCTCTGACGGTTCGC 17
ACCGGCCTCTGACGGTTCGCGAGTC 9
ACCGGCCTCTGACGGTTCGCGA 1
CCGGCCTCTGACGGTTCGCGAGT 5
CCGGCCTCTGACGGTTCGCGAGTC 4
CCGGCCTCTGACGGTTCGCG 4
CCGGCCTCTGACGGTTCGCGA 1
CGGCCTCTGACGGTTCGC 17
CGGCCTCTGACGGTTCGCGA 8
CGGCCTCTGACGGTTCGCG 8
GGCCTCTGACGGTTCGCGAG 8
GGCCTCTGACGGTTCGCGA 8
GGCCTCTGACGGTTCGCGAGTCG 1
GGCCTCTGACGGTTCGCG 1
GCCTCTGACGGTTCGCGAGTCGGC 1
GCCTCTGACGGTTCGCGAGTCGG 1
GCCTCTGACGGTTCGCGAGT 1
CCTCTGACGGTTCGCGAG 93
CCTCTGACGGTTCGCGA 20
CCTCTGACGGTTCGCGAGT 17
CCTCTGACGGTTCGCGAGTCGG 13
CCTCTGACGGTTCGCGAGTCGGC 7
CCTCTGACGGTTCGCG 5
CCTCTGACGGTTCGCGAGTC 4
CCTCTGACGGTTCGCGAGTCGGCAG 1
CCTCTGACGGTTCGCGAGTCGGCA 1
CTCTGACGGTTCGCGAGTCGGCA 5
CTCTGACGGTTCGCGAG 5
CTCTGACGGTTCGCGAGT 4
TCTGACGGTTCGCGAGTCGGC 21
TCTGACGGTTCGCGAGT 21
TCTGACGGTTCGCGAGTCGGCAGG 18
TCTGACGGTTCGCGAGTCGG 13
TCTGACGGTTCGCGAG 13
TCTGACGGTTCGCGAGTC 7
TCTGACGGTTCGCGAGTCGGCAG 1
TCTGACGGTTCGCGAGTCG 1
CTGACGGTTCGCGAGTCGGCAGG 12
CTGACGGTTCGCGAGTCGGC 5
CTGACGGTTCGCGAGTCGGCAGGG 4
CTGACGGTTCGCGAGTCGGCAG 1
CTGACGGTTCGCGAGTCGG 1
CTGACGGTTCGCGAGT 1
TGACGGTTCGCGAGTCGGCAGG 35
TGACGGTTCGCGAGTCGGCA 4
TGACGGTTCGCGAGTCGGCAGGGT 2
TGACGGTTCGCGAGTCGGCAG 1
TGACGGTTCGCGAGTCGG 1
TGACGGTTCGCGAGTC 1
GACGGTTCGCGAGTCGGCAGGGT 20
GACGGTTCGCGAGTCGGCAGG 10
GACGGTTCGCGAGTCGGCAGGG 8
GACGGTTCGCGAGTCGGC 6
GACGGTTCGCGAGTCGGCAGGGTC 1
GACGGTTCGCGAGTCGGCA 1
ACGGTTCGCGAGTCGGCAGG 101
ACGGTTCGCGAGTCGGCAGGG 28
ACGGTTCGCGAGTCGGCAGGGT 24
ACGGTTCGCGAGTCGGCAG 11
ACGGTTCGCGAGTCGGC 5
ACGGTTCGCGAGTCGG 1
CGGTTCGCGAGTCGGCAGG 84
CGGTTCGCGAGTCGGCAGGG 15
CGGTTCGCGAGTCGGCAGGGTCAC 1
CGGTTCGCGAGTCGGCAGGGTCA 1
CGGTTCGCGAGTCGGCAGGGTC 1
CGGTTCGCGAGTCGGCAG 1
CGGTTCGCGAGTCGGCA 1
CGGTTCGCGAGTCGGC 1
GGTTCGCGAGTCGGCAGG 18
GGTTCGCGAGTCGGCAGGGT 9
GGTTCGCGAGTCGGCAGGG 5
GTTCGCGAGTCGGCAGGGT 4
GTTCGCGAGTCGGCAGG 1
TTCGCGAGTCGGCAGGGT 12
TTCGCGAGTCGGCAGGG 7
TTCGCGAGTCGGCAGG 4
TTCGCGAGTCGGCAGGGTCACGGC 2
TTCGCGAGTCGGCAGGGTC 2
TCGCGAGTCGGCAGGG 5
TCGCGAGTCGGCAGGGTC 4
TCGCGAGTCGGCAGGGTCACGG 1
TCGCGAGTCGGCAGGGT 1
TCGCGAGTCGGCAGG 1
CGCGAGTCGGCAGGGTC 10
CGCGAGTCGGCAGGGTCAC 1
CGCGAGTCGGCAGGGTCA 1
GCGAGTCGGCAGGGTCACGG 1
GCGAGTCGGCAGGGTC 1
CGAGTCGGCAGGGTCACGGCGTTG 1
GAGTCGGCAGGGTCACGGCGTTGGT 1
GAGTCGGCAGGGTCACGGCGTTGG 1
GAGTCGGCAGGGTCACGGC 1
AGTCGGCAGGGTCACGGCGTTGGT 1
GTCGGCAGGGTCACGGCGTTGGT 7
GTCGGCAGGGTCACGGCGTTGG 1
TCGGCAGGGTCACGGCGTTGGT 10
CGGCAGGGTCACGGCGTTGGT 11
CGGCAGGGTCACGGCGTTGG 1
CGGCAGGGTCACGGCGT 1
GGCAGGGTCACGGCGTTGGT 5
GGCAGGGTCACGGCGTTGGTAT 1
GGCAGGGTCACGGCG 1
GCAGGGTCACGGCGTTGGT 7
GCAGGGTCACGGCGTTGG 1
CAGGGTCACGGCGTTGGT 58
CAGGGTCACGGCGTTGGTA 1
CAGGGTCACGGCGTTGG 1
AGGGTCACGGCGTTGGT 38
AGGGTCACGGCGTTGGTAT 6
AGGGTCACGGCGTTGG 4
AGGGTCACGGCGTTGGTA 1
GGGTCACGGCGTTGGT 3
GGTCACGGCGTTGGTATC 1
GGTCACGGCGTTGGT 1
GTCACGGCGTTGGTATCCC 1
GTCACGGCGTTGGTAT 1
TCACGGCGTTGGTATC 1
CACGGCGTTGGTATCCCCGGCGGT 1
CACGGCGTTGGTATCCCCGGC 1
CACGGCGTTGGTATCCCC 1
ACGGCGTTGGTATCCCCGGCGGT 6
ACGGCGTTGGTATCCCCGG 1
GCGTTGGTATCCCCGGC 1
GTTGGTATCCCCGGCGGT 1
ATCCCCGGCGGTCCAC 154
ATCCCCGGCGGTCCACGCTCGGC 35
ATCCCCGGCGGTCCACGCT 9
ATCCCCGGCGGTCCACGCTCGGCAG 4
ATCCCCGGCGGTCCACGCTCGGCA 4
ATCCCCGGCGGTCCACGCTC 4
ATCCCCGGCGGTCCACGCTCG 1
ATCCCCGGCGGTCCA 1
TCCCCGGCGGTCCACGCTCGGCA 1
TCCCCGGCGGTCCACGCTCG 1
CCCCGGCGGTCCACGCTCGGC 1
CCCCGGCGGTCCACGCTCG 1
CCCGGCGGTCCACGCTCGGCAGC 1
CGGCGGTCCACGCTCGGCAGC 5
CGGCGGTCCACGCTCGGCAG 1
GGCGGTCCACGCTCGGCAGC 14
GGCGGTCCACGCTCGGC 10
GGCGGTCCACGCTCGGCAG 5
GGCGGTCCACGCTCGGCAGCGTT 1
GCGGTCCACGCTCGGCAGC 11
CGGTCCACGCTCGGCAGC 9
CGGTCCACGCTCGGCAGCGTTC 1
CGGTCCACGCTCGGCAG 1
GGTCCACGCTCGGCAGC 8
GTCCACGCTCGGCAGC 6
TCCACGCTCGGCAGC 5
TCCACGCTCGGCAGCGTTCCGCGG 1
CCACGCTCGGCAGCGTTCCGCGGGA 1
CCACGCTCGGCAGCGTTCCGCG 1
CACGCTCGGCAGCGTTCCGCGGGA 1
CACGCTCGGCAGCGTTCCGCGG 1
GCTCGGCAGCGTTCCGCGGGA 25
GCTCGGCAGCGTTCCGCGGG 10
CTCGGCAGCGTTCCGCGGGAC 11
CTCGGCAGCGTTCCGCGGGACGCC 1
CTCGGCAGCGTTCCGCGG 1
TCGGCAGCGTTCCGCGGGAC 33
TCGGCAGCGTTCCGCGGGACGCC 1
TCGGCAGCGTTCCGCGGGA 1
CGGCAGCGTTCCGCGGGA 4
GGCAGCGTTCCGCGGGA 6
GGCAGCGTTCCGCGGGAC 4
GGCAGCGTTCCGCGGG 1
AGCGTTCCGCGGGACGCCTTCGT 1
AGCGTTCCGCGGGAC 1
CGTTCCGCGGGACGCCTTCGTCCG 1
GTTCCGCGGGACGCCTTCGT 67
GTTCCGCGGGACGCCTTCG 8
GTTCCGCGGGACGCCTTCGTCCGAT 6
TTCCGCGGGACGCCTTC 5
TTCCGCGGGACGCCTTCGT 2
TTCCGCGGGACGCCTTCGTCCGA 1
TTCCGCGGGACGCCTTCGTCCG 1
TTCCGCGGGACGCCTTCG 1
TCCGCGGGACGCCTTCGT 6
TCCGCGGGACGCCTTCG 6
TCCGCGGGACGCCTTCGTCCGA 4
TCCGCGGGACGCCTTCGTCCGATGA 1
TCCGCGGGACGCCTTCGTCCGATG 1
TCCGCGGGACGCCTT 1
CCGCGGGACGCCTTCGT 1
CGCGGGACGCCTTCGT 1
CGCGGGACGCCTTCG 1
GCGGGACGCCTTCGT 1
CGGGACGCCTTCGTCCGATGA 1
GGGACGCCTTCGTCCGATGAACGG 1
GACGCCTTCGTCCGATGAACGGTTG 1
GACGCCTTCGTCCGATGAACGGTT 1
GACGCCTTCGTCCGATGAACGGT 1
GACGCCTTCGTCCGATGA 1
GCCTTCGTCCGATGAACGGTTGA 1
CTTCGTCCGATGAACGGTTG 4
CTTCGTCCGATGAACGGTTGAT 1
CTTCGTCCGATGAACGGT 1
TTCGTCCGATGAACGGTTGATGAT 5
TTCGTCCGATGAACGGTTGATGA 1
TTCGTCCGATGAACGGTTGATG 1
TCGTCCGATGAACGGTTGATG 1
TCGTCCGATGAACGGTT 1
CGTCCGATGAACGGTTGATGAT 19
CGTCCGATGAACGGTTGATGA 13
GTCCGATGAACGGTTGATGAT 6
TCCGATGAACGGTTGATGATGAG 2
TCCGATGAACGGTTGATGATGAGA 1
TCCGATGAACGGTTGATGAT 1
CCGATGAACGGTTGATGAT 70
CCGATGAACGGTTGATGA 7
CCGATGAACGGTTGATGATGAGAC 5
CCGATGAACGGTTGATGATGAGA 4
CCGATGAACGGTTGATGATGA 1
CGATGAACGGTTGATGAT 50
CGATGAACGGTTGATGATGAGAC 11
CGATGAACGGTTGATGA 1
GATGAACGGTTGATGATGAGA 1
GATGAACGGTTGATGA 1
ATGAACGGTTGATGATGAGACGG 1
ATGAACGGTTGATGATGAGA 1
TGAACGGTTGATGATGAGA 1
GAACGGTTGATGATGAGA 6
GAACGGTTGATGATGAGAC 4
GAACGGTTGATGATGAGACGGCTT 1
AACGGTTGATGATGAGA 10
ACGGTTGATGATGAGA 5
ACGGTTGATGATGAGACGGCTTCG 1
ACGGTTGATGATGAGACGGCTTC 1
ACGGTTGATGATGAGACG 1
CGGTTGATGATGAGACGGCTTCG 1
CGGTTGATGATGAGACGGCTTC 1
CGGTTGATGATGAGAC 1
GGTTGATGATGAGACGG 97
GGTTGATGATGAGACGGCT 38
GGTTGATGATGAGACGGC 24
GGTTGATGATGAGACG 3
GGTTGATGATGAGACGGCTTCGGAC 1
GGTTGATGATGAGACGGCTTCGGA 1
GGTTGATGATGAGACGGCTTC 1
GGTTGATGATGAGAC 1
GTTGATGATGAGACGGCT 76
GTTGATGATGAGACGGC 45
GTTGATGATGAGACGG 38
GTTGATGATGAGACGGCTT 18
GTTGATGATGAGACGGCTTCG 6
GTTGATGATGAGACGGCTTCGGAC 1
GTTGATGATGAGACGGCTTCGGA 1
GTTGATGATGAGACGGCTTCGG 1
TTGATGATGAGACGGCTTCGGA 1
TGATGATGAGACGGCTTCGGACG 2
TGATGATGAGACGGCTTCGGACGC 1
TGATGATGAGACGGCTTCGGAC 1
GATGATGAGACGGCTTCGGACG 4
GATGATGAGACGGCTTCGGAC 1
GATGATGAGACGGCTTCGGA 1
GATGATGAGACGGCTT 1
TGATGAGACGGCTTCGGACG 28
TGATGAGACGGCTTCGGACGC 5
TGATGAGACGGCTTCGG 4
TGATGAGACGGCTTCGGACGCCG 2
TGATGAGACGGCTTCGGAC 2
TGATGAGACGGCTTCGGACGCCGTC 1
TGATGAGACGGCTTCGGACGCC 1
TGATGAGACGGCTTCGGA 1
GATGAGACGGCTTCGGACG 10
GATGAGACGGCTTCGGACGCCG 1
GATGAGACGGCTTCGG 1
ATGAGACGGCTTCGGACGCC 9
ATGAGACGGCTTCGGACG 6
ATGAGACGGCTTCGGACGCCGTC 1
ATGAGACGGCTTCGGACGCCG 1
ATGAGACGGCTTCGGACGC 1
ATGAGACGGCTTCGGAC 1
TGAGACGGCTTCGGACGCC 6
TGAGACGGCTTCGGACGC 6
TGAGACGGCTTCGGACG 6
TGAGACGGCTTCGGACGCCGTCGGC 4
TGAGACGGCTTCGGACGCCG 2
TGAGACGGCTTCGGACGCCGT 1
GAGACGGCTTCGGACGCCGTCGGC 1
GAGACGGCTTCGGACGCC 1
ACGGCTTCGGACGCCGTCGGCC 53
ACGGCTTCGGACGCCGTCGGC 10
GGCTTCGGACGCCGTCGGCCGCGTG 1
GGCTTCGGACGCCGTCGGC 1
GCTTCGGACGCCGTCGGCCGC 12
GCTTCGGACGCCGTCGGCCGCG 1
GCTTCGGACGCCGTCGGCCG 1
CTTCGGACGCCGTCGGCC 89
CTTCGGACGCCGTCGGCCGC 8
CTTCGGACGCCGTCGGC 7
CTTCGGACGCCGTCGGCCG 6
CTTCGGACGCCGTCGGCCGCGTGG 1
CTTCGGACGCCGTCGGCCGCGTG 1
TTCGGACGCCGTCGGCC 18
TTCGGACGCCGTCGGCCGCGT 10
TTCGGACGCCGTCGGCCG 5
TTCGGACGCCGTCGGCCGCGTG 1
TTCGGACGCCGTCGGCCGCG 1
TTCGGACGCCGTCGGCCGC 1
TTCGGACGCCGTCGGC 1
TCGGACGCCGTCGGCCG 2
TCGGACGCCGTCGGCC 2
CCCACCGGCCTCTGACGGTTCGCGAGTCGGCAGGGTCACGGCGTTGGTATCCCCGGCGGTCCACGCTCGGCAGCGTTCCGCGGGACGCCTTCGTCCGATGAACGGTTGATGATGAGACGGCTTCGGACGCCGTCGGCCGCGTGGG
((((((((((...((((((((.(((((((.((..(((((((((..((..((((..((((...(((((....))))).))))))))..))..)).))).........))))..))...)))).))))).))))))))))).)))))
MR7460 - H361 Infection
((((.(((((((.((.(((((((((((((...)))))))))))...)).))))).))))....)).))
GACGACGATCCGGCGAGCGATCTCTGCCGCGTCGGCAGGGATCGGGGCACGCGGAATCGGATGCGCTC
ATCCGGCGAGCGATCTCTGCC 5
ATCCGGCGAGCGATCTCTGC 1
ATCCGGCGAGCGATCTCT 1
TCCGGCGAGCGATCTCTGCCGC 1
TCCGGCGAGCGATCTCTGCC 1
TCCGGCGAGCGATCTCTGC 1
CCGGCGAGCGATCTCTG 1
CGGCGAGCGATCTCTGCCGCGTCGGC 6
GCGAGCGATCTCTGCCGCGTCGGC 2
CGAGCGATCTCTGCCGCGTCGGC 1
GAGCGATCTCTGCCGCGTCGGC 2
AGCGATCTCTGCCGCGTCGGC 1
GCGATCTCTGCCGCGTCGGC 2
CTCTGCCGCGTCGGCAGGGATCGGG 2
TCTGCCGCGTCGGCAGGGATCGGGG 2
TCTGCCGCGTCGGCAGGGATCGGG 4
CTGCCGCGTCGGCAGGGATCGGGG 1
CTGCCGCGTCGGCAGGGATCGGG 3
TGCCGCGTCGGCAGGGATCG 1
GCCGCGTCGGCAGGGATCGGGGC 2
CCGCGTCGGCAGGGATCGGGGC 1
CGCGTCGGCAGGGATCGGGGCACGC 1
CGTCGGCAGGGATCGGG 1
GTCGGCAGGGATCGGGGCACGCG 1
GTCGGCAGGGATCGGGGCACGC 1
GTCGGCAGGGATCGGGGCAC 2
GTCGGCAGGGATCGGGGCA 1
GTCGGCAGGGATCGGGGC 19
TCGGCAGGGATCGGGGCACG 1
CGGCAGGGATCGGGGCACGCG 2
CGGCAGGGATCGGGGCACGC 2
CGGCAGGGATCGGGGCAC 1
CGGCAGGGATCGGGGC 5
GGCAGGGATCGGGGCACG 2
GGCAGGGATCGGGGCAC 2
GCAGGGATCGGGGCACGCGG 2
CAGGGATCGGGGCACGCGGAA 1
AGGGATCGGGGCACGCGGAATCG 1
AGGGATCGGGGCACGCGGAATC 1
AGGGATCGGGGCACGCGGAAT 13
AGGGATCGGGGCACGCGGAA 5
AGGGATCGGGGCACGCGGA 5
AGGGATCGGGGCACGCGG 7
AGGGATCGGGGCACGCG 1
AGGGATCGGGGCACG 1
GGGATCGGGGCACGCGGAAT 2
GGGATCGGGGCACGCGGAA 3
GATCGGGGCACGCGGAATC 3
ATCGGGGCACGCGGAATCGGATGCG 1
ATCGGGGCACGCGGAATCGGATGC 1
ATCGGGGCACGCGGAATCGGATG 1
ATCGGGGCACGCGGAATCGGAT 2
ATCGGGGCACGCGGAATCG 1
ATCGGGGCACGCGGAATC 1
TCGGGGCACGCGGAATCGGATGC 2
TCGGGGCACGCGGAATCGGATG 1
TCGGGGCACGCGGAATCGG 1
GACGACGATCCGGCGAGCGATCTCTGCCGCGTCGGCAGGGATCGGGGCACGCGGAATCGGATGCGCTC
((((.(((((((.((.(((((((((((((...)))))))))))...)).))))).))))....)).))
MR7468 - H361 Infection
((.((((....((((((((((.(....).))))....)))))).)))).))
GACACTCACGGGGAGCCGAGTCTGAAAGCGCTTCACGGGCTCCAGGGTCTC
ACTCACGGGGAGCCGAGTCTGA 2
ACTCACGGGGAGCCGAGT 1
CTCACGGGGAGCCGAGTCTGAAAG 2
CTCACGGGGAGCCGAGTCTGAAA 1
CTCACGGGGAGCCGAGTCTGAA 2
CTCACGGGGAGCCGAGTCTGA 1
CTCACGGGGAGCCGAGTCTG 1
TCACGGGGAGCCGAGTCTGAAAGC 3
TCACGGGGAGCCGAGTCTGAAAG 2
CACGGGGAGCCGAGTCTGAAAGCGCT 1
CACGGGGAGCCGAGTCTGAAAGCG 3
CACGGGGAGCCGAGTCTGAAAGC 1
CACGGGGAGCCGAGTCTGAAAG 3
CACGGGGAGCCGAGTCTGAAA 2
ACGGGGAGCCGAGTCTGAAAGCGCTT 1
ACGGGGAGCCGAGTCTGAAAGCGCT 3
ACGGGGAGCCGAGTCTGAAAGCGC 1
ACGGGGAGCCGAGTCTGAAAGCG 6
ACGGGGAGCCGAGTCTGAAAGC 47
ACGGGGAGCCGAGTCTGAAAG 18
ACGGGGAGCCGAGTCTGAAA 10
ACGGGGAGCCGAGTCTGAA 5
ACGGGGAGCCGAGTCTGA 1
ACGGGGAGCCGAGTCTG 1
CGGGGAGCCGAGTCTGAAAGCGCT 4
CGGGGAGCCGAGTCTGAAAGCGC 1
CGGGGAGCCGAGTCTGAAAGCG 5
CGGGGAGCCGAGTCTGAAAGC 7
CGGGGAGCCGAGTCTGAAAG 12
CGGGGAGCCGAGTCTGAAA 4
CGGGGAGCCGAGTCTGAA 1
CGGGGAGCCGAGTCTGA 2
GGGGAGCCGAGTCTGAAAGCGCT 3
GGGGAGCCGAGTCTGAAAGCGC 6
GGGGAGCCGAGTCTGAAAGCG 12
GGGGAGCCGAGTCTGAAAGC 16
GGGGAGCCGAGTCTGAAAG 17
GGGGAGCCGAGTCTGAAA 16
GGGGAGCCGAGTCTGAA 2
GGGAGCCGAGTCTGAAAGCGCT 6
GGGAGCCGAGTCTGAAAGCGC 4
GGGAGCCGAGTCTGAAAGCG 4
GGGAGCCGAGTCTGAAAGC 6
GGGAGCCGAGTCTGAAAG 2
GGGAGCCGAGTCTGAAA 3
GGAGCCGAGTCTGAAAGCGCT 3
AGCCGAGTCTGAAAGCGCTTCA 1
AGCCGAGTCTGAAAGCGCT 2
CGAGTCTGAAAGCGCTTCACGGGC 1
CGAGTCTGAAAGCGCTTCACGG 3
CGAGTCTGAAAGCGCTTCA 1
GAGTCTGAAAGCGCTTCACGG 3
AGTCTGAAAGCGCTTCACGGGC 1
AGTCTGAAAGCGCTTCACGG 1
GTCTGAAAGCGCTTCACGGGCT 1
TCTGAAAGCGCTTCACGGGC 1
CTGAAAGCGCTTCACGGGCTCC 1
CTGAAAGCGCTTCACGGGCTC 1
CTGAAAGCGCTTCACGGGCT 2
TGAAAGCGCTTCACGGGC 3
GAAAGCGCTTCACGGGCTCCAGGG 2
GAAAGCGCTTCACGGGCTCCAGG 2
AAGCGCTTCACGGGCTCCAGGGTCT 1
AAGCGCTTCACGGGCTCCAGGGT 3
AAGCGCTTCACGGGCTCCAGGG 1
GACACTCACGGGGAGCCGAGTCTGAAAGCGCTTCACGGGCTCCAGGGTCTC
((.((((....((((((((((.(....).))))....)))))).)))).))
MR7471 - H361 Infection
(((...((((((.(((.((.((.((((.(((((...)))))..)))))).))))))))))).)))
TCTCACGCGTGACGGATGGGTGTGCGACGGTCGCTGCGACTACTCGCCAACCTCCTCACGTCAGA
GGCGTTCGGCGTCTGTCCGACT 67
GGCGTTCGGCGTCTGTCCGA 4
CGTTCGGCGTCTGTCCGACTCTCACG 1
GTTCGGCGTCTGTCCGACTCTCACGCG 1
GTTCGGCGTCTGTCCGACTCTCACGC 1
TTCGGCGTCTGTCCGACTCTCACGCG 2
TTCGGCGTCTGTCCGACTCTCACGC 2
TTCGGCGTCTGTCCGACTCTCACG 1
TTCGGCGTCTGTCCGACTCTCAC 1
TTCGGCGTCTGTCCGACTCTCA 2
TCGGCGTCTGTCCGACTCTCACGC 2
TCGGCGTCTGTCCGACTCTCA 2
CGGCGTCTGTCCGACTCTCACGCGT 1
CGGCGTCTGTCCGACTCTCACGC 2
CGGCGTCTGTCCGACTCTCAC 1
GGCGTCTGTCCGACTCTCACGC 5
GCGTCTGTCCGACTCTCACGCGTG 2
CGTCTGTCCGACTCTCACGCGTGACGG 1
CGTCTGTCCGACTCTCACGCGTGA 1
CGTCTGTCCGACTCTCACGCGTG 1
CGTCTGTCCGACTCTCACGCGT 1
CGTCTGTCCGACTCTCACGCG 1
CGTCTGTCCGACTCTCACGC 1
GTCTGTCCGACTCTCACGCGTGACGGA 2
GTCTGTCCGACTCTCACGCGTGACGG 1
GTCTGTCCGACTCTCACGCGTGAC 1
GTCTGTCCGACTCTCACGCGT 1
CTGTCCGACTCTCACGCGT GA 5
TGTCCGACTCTCACGCGTGACGGA 3
TGTCCGACTCTCACGCGTGA 1
GTCCGACTCTCACGCGTGACGGA 5
GTCCGACTCTCACGCGTGA 2
TCCGACTCTCACGCGTGACGGATG 1
CCGACTCTCACGCGTGACGGATGGG 1
CGACTCTCACGCGTGACGGATGGG 2
CGACTCTCACGCGTGACGG 1
GACTCTCACGCGTGACGGATGG 4
GACTCTCACGCGTGACGGA 2
ACTCTCACGCGTGACGGATGGGT 2
ACTCTCACGCGTGACGGATGGG 1
ACTCTCACGCGTGACGGATGG 1
CTCTCACGCGTGACGGATGGGTGT 1
CTCTCACGCGTGACGGATGGGT 1
CTCTCACGCGTGACGGATGGG 2
CTCTCACGCGTGACGGATGG 2
TCTCACGCGTGACGGATGGGTG 2
TCTCACGCGTGACGGATGGGT 3
TCTCACGCGTGACGGATGGG 2
CTCACGCGTGACGGATGGGTGTGC 1
CTCACGCGTGACGGATGGGTG 1
CTCACGCGTGACGGATGG 1
TCACGCGTGACGGATGGGTGTGC 3
TCACGCGTGACGGATGGGTGTG 5
TCACGCGTGACGGATGGGTG 1
TCACGCGTGACGGATGGGT 6
TCACGCGTGACGGATGGG 2
TCACGCGTGACGGATG 1
CACGCGTGACGGATGGGTGTGC 1
CACGCGTGACGGATGGGTGT 1
CACGCGTGACGGATGGGTG 1
CACGCGTGACGGATGGGT 2
ACGCGTGACGGATGGGTGTGCGACG 1
ACGCGTGACGGATGGGTGTGCGAC 4
ACGCGTGACGGATGGGTGTGCG 2
ACGCGTGACGGATGGGTGTGC 20
ACGCGTGACGGATGGGTGTG 4
ACGCGTGACGGATGGGTGT 1
ACGCGTGACGGATGGGTG 3
ACGCGTGACGGATGGGT 10
CGCGTGACGGATGGGTGTGCGAC 1
CGCGTGACGGATGGGTGTGCGA 1
CGCGTGACGGATGGGTGTGCG 1
CGCGTGACGGATGGGTGTGC 3
CGCGTGACGGATGGGTGTG 4
CGCGTGACGGATGGGTGT 4
GCGTGACGGATGGGTGTGCGAC 9
GCGTGACGGATGGGTGTGCGA 3
GCGTGACGGATGGGTGTGCG 4
GCGTGACGGATGGGTGTGC 13
GCGTGACGGATGGGTGTG 4
CGTGACGGATGGGTGTGCGAC 1
CGTGACGGATGGGTGTGC 5
CGTGACGGATGGGTGT 1
GTGACGGATGGGTGTGCGACGGTCGCT 1
GTGACGGATGGGTGTGCGAC 2
GTGACGGATGGGTGTGCGA 3
GTGACGGATGGGTGTGCG 2
GTGACGGATGGGTGTGC 4
TGACGGATGGGTGTGCGACG 1
TGACGGATGGGTGTGCGAC 1
TGACGGATGGGTGTGCGA 3
TGACGGATGGGTGTGCG 2
TGACGGATGGGTGTGC 1
GACGGATGGGTGTGCGACGGTCGCT 2
GACGGATGGGTGTGCGACGGTCG 3
GACGGATGGGTGTGCGACGGTC 2
GACGGATGGGTGTGCGACGG 2
GACGGATGGGTGTGCGAC 2
ACGGATGGGTGTGCGACGGTCGCT 5
ACGGATGGGTGTGCGACGGTCGC 2
ACGGATGGGTGTGCGACGGTCG 1
ACGGATGGGTGTGCGACG 1
CGGATGGGTGTGCGACGGTCGC 2
CGGATGGGTGTGCGACGGTCG 5
GGATGGGTGTGCGACGGTCGCT 2
GATGGGTGTGCGACGGTCGCTGCGA 3
ATGGGTGTGCGACGGTCGCTGCGA 8
ATGGGTGTGCGACGGTCGCTGCG 3
TGGGTGTGCGACGGTCGCTGCGA 3
TGGGTGTGCGACGGTCGCTGCG 3
TGGGTGTGCGACGGTCGCT 2
GGGTGTGCGACGGTCGCTGCGACTA 2
GGGTGTGCGACGGTCGCTGCGACT 35
GGGTGTGCGACGGTCGCTGCGA 13
GGGTGTGCGACGGTCGCTGCG 2
GGTGTGCGACGGTCGCTGCGACT 130
GGTGTGCGACGGTCGCTGCGA 22
GGTGTGCGACGGTCGCTGCG 2
GTGTGCGACGGTCGCTGCGACTACT 1
GTGTGCGACGGTCGCTGCGACTAC 6
GTGTGCGACGGTCGCTGCGACTA 8
GTGTGCGACGGTCGCTGCGACT 330
GTGTGCGACGGTCGCTGCGAC 15
TGTGCGACGGTCGCTGCGACTACT 3
TGTGCGACGGTCGCTGCGACTAC 2
TGTGCGACGGTCGCTGCGACTA 12
TGTGCGACGGTCGCTGCGACT 40
TGTGCGACGGTCGCTGCGAC 5
TGTGCGACGGTCGCTGCGA 1
TGTGCGACGGTCGCTGCG 1
GTGCGACGGTCGCTGCGACTACTCG 8
GTGCGACGGTCGCTGCGACTACT 11
GTGCGACGGTCGCTGCGACTAC 5
GTGCGACGGTCGCTGCGACTA 18
GTGCGACGGTCGCTGCGACT 62
GTGCGACGGTCGCTGCGAC 8
GTGCGACGGTCGCTGCG 3
TGCGACGGTCGCTGCGACTACTCG 5
TGCGACGGTCGCTGCGACTA 1
TGCGACGGTCGCTGCGACT 1
TGCGACGGTCGCTGCGAC 1
GCGACGGTCGCTGCGACTACTCG 3
GCGACGGTCGCTGCGACT 3
GACGGTCGCTGCGACTACTCGC 2
ACGGTCGCTGCGACTACTCGCCA 1
ACGGTCGCTGCGACTACTCGC 2
CGGTCGCTGCGACTACTCGCCAA 1
CGGTCGCTGCGACTACTCGCCA 2
CGGTCGCTGCGACTACTCGCC 1
CGGTCGCTGCGACTACTCG 1
GTCGCTGCGACTACTCGCCAA 1
TCGCTGCGACTACTCGCCAACCTCCT 1
CTGCGACTACTCGCCAACCTCCTCA 1
TGCGACTACTCGCCAACCTCCTCACG 3
TGCGACTACTCGCCAACCTCCTCAC 2
TGCGACTACTCGCCAACCTCCTCA 2
TGCGACTACTCGCCAACCTCCTC 2
GCGACTACTCGCCAACCTCCTCACGTC 16
GCGACTACTCGCCAACCTCCTCACGT 4
GCGACTACTCGCCAACCTCCTCACG 3
GCGACTACTCGCCAACCTCCTCA 2
CGACTACTCGCCAACCTCCTCACGTC 3
CGACTACTCGCCAACCTCCTCAC 1
CGACTACTCGCCAACCTCC 1
GACTACTCGCCAACCTCCTCACGTCA 3
GACTACTCGCCAACCTCCTCACGTC 2
ACTACTCGCCAACCTCCTCACGTCA 1
CTACTCGCCAACCTCCTCACGTCAG 1
CTACTCGCCAACCTCCTCACGTCA 3
TACTCGCCAACCTCCTCACGTCAGAC 3
TACTCGCCAACCTCCTCACGTCAG 9
TACTCGCCAACCTCCTCACGTCA 1
ACTCGCCAACCTCCTCACGTCAGACAC 1
ACTCGCCAACCTCCTCACGTCAGACA 3
ACTCGCCAACCTCCTCACGTCAGAC 61
ACTCGCCAACCTCCTCACGTCAGA 37
ACTCGCCAACCTCCTCACGTCAG 6
ACTCGCCAACCTCCTCACGTCA 1
ACTCGCCAACCTCCTCACGTC 2
ACTCGCCAACCTCCTCACG 1
CTCGCCAACCTCCTCACGTCAGACAC 1
CTCGCCAACCTCCTCACGTCAGAC 8
CTCGCCAACCTCCTCACGTCAGA 2
CTCGCCAACCTCCTCACGTCAG 2
CTCGCCAACCTCCTCACGTCA 2
TCGCCAACCTCCTCACGTCAGACACT 3
TCGCCAACCTCCTCACGTCAGACA 2
TCGCCAACCTCCTCACGTCAGAC 47
TCGCCAACCTCCTCACGTCAGA 13
TCGCCAACCTCCTCACGTCAG 3
TCGCCAACCTCCTCACGTCA 1
TCGCCAACCTCCTCACGTC 1
CGCCAACCTCCTCACGTCAGACACT 2
CGCCAACCTCCTCACGTCAGACAC 1
CGCCAACCTCCTCACGTCAGACA 1
CGCCAACCTCCTCACGTCAGAC 197
CGCCAACCTCCTCACGTCAGA 80
CGCCAACCTCCTCACGTCAG 6
CGCCAACCTCCTCACGTCA 2
CGCCAACCTCCTCACGTC 1
GCCAACCTCCTCACGTCAGACAC 2
GCCAACCTCCTCACGTCAGAC 31
GCCAACCTCCTCACGTCAGA 31
GCCAACCTCCTCACGTCAG 4
CCAACCTCCTCACGTCAGACACTCAC 1
CCAACCTCCTCACGTCAGACACT 1
CCAACCTCCTCACGTCAGACA 1
CCAACCTCCTCACGTCAGA 1
CAACCTCCTCACGTCAGACAC 1
CAACCTCCTCACGTCAGACA 1
CAACCTCCTCACGTCAGAC 1
CAACCTCCTCACGTCAGA 1
AACCTCCTCACGTCAGACACTC 1
AACCTCCTCACGTCAGACACT 1
AACCTCCTCACGTCAGAC 4
TCTCACGCGTGACGGATGGGTGTGCGACGGTCGCTGCGACTACTCGCCAACCTCCTCACGTCAGA
(((...((((((.(((.((.((.((((.(((((...)))))..)))))).))))))))))).)))
MR7476 - H361 Infection
((((((.((((.(((..((((((((((((((((((((((((((.(((((((((((..(.((((((.((((...((((((.((((.(....))).)).))))))..)))))))))).)..))).....))).).))))....))).))))).)))).)))).)))).))))))..))).....)))).))))))
GGGTCAGAGAGACGGCTCACTCGGTAGGGAGCGTCCGACGTCGTGCGGGCCACCGTCGCGGGGACATGGGTTCGGGTCCCGCCGCCGAAAGCGAGCTGGATCCATCCCGGTCTTCACCTCGGCCAAATGGACTCCGTCTCTCGATTGTCGTGACGACTCTGCTACTCGGGTGCACCGAAAACCTCTATGGCCC
AGGGAGCGTCCGACGTCGTGC 301
AGGGAGCGTCCGACGTCGTG 9
AGGGAGCGTCCGACGTCGT 11
AGGGAGCGTCCGACGTCG 5
AGGGAGCGTCCGACGTC 1
AGGGAGCGTCCGACGT 2
GGGAGCGTCCGACGTCGTGCGGG 8
GGGAGCGTCCGACGTCGTGCG 2
GGGAGCGTCCGACGTCGTGC 48
GGGAGCGTCCGACGTCGTG 4
GGAGCGTCCGACGTCGTGCGGGC 3
GGAGCGTCCGACGTCGTGCGGG 13
GGAGCGTCCGACGTCGTGCGG 4
GGAGCGTCCGACGTCGTGCG 4
GGAGCGTCCGACGTCGTGC 42
GAGCGTCCGACGTCGTGCGGGC 3
GAGCGTCCGACGTCGTGCGGG 3
GAGCGTCCGACGTCGTGC 4
AGCGTCCGACGTCGTGCGGGC 4
AGCGTCCGACGTCGTGCGGG 2
AGCGTCCGACGTCGTGCG 3
AGCGTCCGACGTCGTGC 3
GCGTCCGACGTCGTGCGGGC 2
GCGTCCGACGTCGTGC 2
CGTCCGACGTCGTGC 1
CCGACGTCGTGCGGGCCACCGTCGCGGG 1
CGACGTCGTGCGGGCCACCGTCGCGGG 9
CGACGTCGTGCGGGCCACCGT 2
CGTCGTGCGGGCCACCGTCGCGG 1
CGTCGTGCGGGCCACCGTC 1
CGTCGTGCGGGCCACCGT 2
GTCGTGCGGGCCACCGTCGCGG 2
CGTGCGGGCCACCGTCGCGGGGAC 1
CGTGCGGGCCACCGTCGCGG 1
CGTGCGGGCCACCGTCGCG 1
GTGCGGGCCACCGTCGCGGGGA 5
GTGCGGGCCACCGTCGCGGGG 2
GTGCGGGCCACCGTCGCGGG 2
GTGCGGGCCACCGTCGCGG 1
TGCGGGCCACCGTCGCGGGGA 2
TGCGGGCCACCGTCGCGGGG 1
TGCGGGCCACCGTCGCGGG 1
GCGGGCCACCGTCGCGGGGAC 3
GCGGGCCACCGTCGCGGGGA 3
CGGGCCACCGTCGCGGGGAC 1
GGGCCACCGTCGCGGGGACATGGGTT 5
GGGCCACCGTCGCGGGGACATGGGT 3
GGGCCACCGTCGCGGGGACATGGG 4
GGGCCACCGTCGCGGGGAC 2
GGGCCACCGTCGCGGGGA 5
GCCACCGTCGCGGGGACATGGGTT 3
CCACCGTCGCGGGGACATGGGTT 1
CACCGTCGCGGGGACATGGGTT 23
CACCGTCGCGGGGACATGGGT 8
CACCGTCGCGGGGACATGGG 4
CACCGTCGCGGGGACATGG 1
ACCGTCGCGGGGACATGGGTTCGGG 1
ACCGTCGCGGGGACATGGGTTC 3
ACCGTCGCGGGGACATGGGTT 216
ACCGTCGCGGGGACATGGGT 90
ACCGTCGCGGGGACATGGG 50
ACCGTCGCGGGGACATGG 3
CCGTCGCGGGGACATGGGTT 1
CCGTCGCGGGGACATGGGT 2
CCGTCGCGGGGACATGGG 1
CGTCGCGGGGACATGGGTTCG 1
CGTCGCGGGGACATGGGTTC 4
CGTCGCGGGGACATGGGTT 70
CGTCGCGGGGACATGGGT 26
CGTCGCGGGGACATGGG 8
GTCGCGGGGACATGGGTTCGG 2
GTCGCGGGGACATGGGTTC 1
GTCGCGGGGACATGGGTT 32
GTCGCGGGGACATGGGT 7
GTCGCGGGGACATGGG 2
TCGCGGGGACATGGGTTCGGG 1
TCGCGGGGACATGGGTTCGG 1
TCGCGGGGACATGGGTTCG 1
TCGCGGGGACATGGGTT 6
CGCGGGGACATGGGTTCGGGTCCC 2
CGCGGGGACATGGGTTCGGGT 3
CGCGGGGACATGGGTTCGG 2
CGCGGGGACATGGGTTCG 2
CGCGGGGACATGGGTTC 1
CGCGGGGACATGGGTT 23
CGCGGGGACATGGGT 5
GCGGGGACATGGGTTCGGGTC 2
GCGGGGACATGGGTTCGGG 2
GCGGGGACATGGGTT 8
CGGGGACATGGGTTCGGGTCCCGC 1
CGGGGACATGGGTTCGGGT 4
CGGGGACATGGGTTCGGG 3
GGGGACATGGGTTCGGGTC 6
GGGGACATGGGTTCGGG 4
ACATGGGTTCGGGTCCCGC 1
ATGGGTTCGGGTCCCGCCGCCGAAA 1
ATGGGTTCGGGTCCCGCCGCCGAA 1
ATGGGTTCGGGTCCCGCCGCCGA 1
ATGGGTTCGGGTCCCGCCGCC 1
ATGGGTTCGGGTCCCGCCGC 5
ATGGGTTCGGGTCCCGCCG 1
ATGGGTTCGGGTCCCGCC 1
[truncated: 1,988 more rows]

[truncated: 15 more sheets: Dataset K, Dataset  L, Dataset M, Dataset N, Dataset O, Dataset P, Dataset Q,  Dataset R, Dataset S, Dataset T , Dataset U, Dataset V , Dataset W ,  Dataset X,  Dataset Y]
